# Supplementary material for: Ecosystem Service-Based Deconstruction of Ancient Tree Values: Implications for Biodiversity Conservation and Socio-Ecological Management
Source: Plants (Basel). 2026 Jul 2;15(13):2064. doi: 10.3390/plants15132064 (PMC13364464; doi:10.3390/plants15132064)
Supplement: Supplementary file 1 [file plants-15-02064-s001.zip]

Archive with 1 entries (1 files):
- plants-4372084-supplementary.xlsx
