# Supplementary material for: Ecosystem Service-Based Deconstruction of Ancient Tree Values: Implications for Biodiversity Conservation and Socio-Ecological Management
Source: Plants (Basel). 2026 Jul 2;15(13):2064. doi: 10.3390/plants15132064 (PMC13364464; doi:10.3390/plants15132064)
Supplement: Supplementary file 1 [file plants-15-02064-s001.zip › plants-4372084-supplementary.xlsx]

## Sheet: Sheet1
Publication Type	Authors	Article Title	Source Title	Abstract	Publication Year
J	Franklin, JF; Spies, TA; Van Pelt, R; Carey, AB; Thornburgh, DA; Berg, DR; Lindenmayer, DB; Harmon, ME; Keeton, WS; Shaw, DC; Bible, K; Chen, JQ	Disturbances and structural development of natural forest ecosystems with silvicultural implications, using Douglas-fir forests as an example	FOREST ECOLOGY AND MANAGEMENT	Forest managers need a comprehensive scientific understanding of natural stand development processes when designing silvicultural systems that integrate ecological and economic objectives, including a better appreciation of the nature of disturbance regimes and the biological legacies, such as live trees, snags, and logs, that they leave behind. Most conceptual forest development models do not in…	2002
J	Poulsen, BO	Avian richness and abundance in temperate Danish forests: tree variables important to birds and their conservation	BIODIVERSITY AND CONSERVATION	Many studies on avian diversity and forest structure have focused on finer scale forest variables such as foliage height diversity, foliage diversity, foliage density, vertical distribution of vegetation and horizontal vegetation density. From a conservation and forestry operational point of view it would be of great interest if tree variables influenced directly by forestry management decisions …	2002
J	Kimmins, JP	Old-growth forest: An ancient and stable sylvan equilibrium, or a relatively transitory ecosystem condition that offers people a visual and emotional feast? Answer - it depends	FORESTRY CHRONICLE	As a species, humans depend heavily on their visual sense, make decisions as much from their hearts as from their heads (emotion- and value-based decisions versus analytical, logic- and knowledge-based decisions), and dislike environmental and other change. Societies in early stages of development have generally revered old people for their wisdom and experience, whereas many societies at more ad…	2003
J	Jim, CY	Spatial differentiation and landscape-ecological assessment of heritage trees in urban Guangzhou (China)	LANDSCAPE AND URBAN PLANNING	Recent rapid urbanization of Guangzhou in south China has degraded its rich urban-tree endowment, scattered in roadside, park, and public and semi-public grounds. Based mainly on age, 384 outstanding trees of 25 species were officially designated as heritage specimens. They were evaluated in the field for tree dimensions and habitat types to establish landscape-ecological impacts and spatial diff…	2004
J	Keeton, WS; Franklin, JF	Fire-related landform associations of remnant old-growth trees in the southern Washington Cascade Range	CANADIAN JOURNAL OF FOREST RESEARCH-REVUE CANADIENNE DE RECHERCHE FORESTIERE	The spatial distribution of biological legacies left by natural disturbances is an important source of variability in forest development. We investigated one type of biological legacy: remnant old-growth trees persisting in mature Douglas-fir forests. We hypothesized that persistence varies with topographic heterogeneity influencing fire behavior. Our two study areas are located in the southern W…	2004
J	Jim, CY	Evaluation of heritage trees for conservation and management in Guangzhou City (China)	ENVIRONMENTAL MANAGEMENT	The recent fast pace of urbanization in China and other developing countries has exerted pressure on urban trees, which constitute a key urban environmental asset. The most outstanding trees should be treated as natural-cumcultural heritage. Guangzhou City's growth has threatened its rich urban-tree endowment, a diversified assemblage of 200,000 trees represented by 254 species and located in thr…	2004
J	Andersson, R; Östlund, L	Spatial patterns, density changes and implications on biodiversity for old trees in the boreal landscape of northern Sweden	BIOLOGICAL CONSERVATION	Logging and modern forest management reduced the frequency of key features of old-growth forest, especially old, dying and dead trees in the Scandinavian boreal forest during the 20th century. To quantify the decline and spatial differences, we have analysed density changes of old trees between 1926 and 1996 on a regional scale (approximately 50,000 kin 2) in boreal Sweden. The occurrence of old-…	2004
J	Jim, CY	Outstanding remnants of nature in compact cities: patterns and preservation of heritage trees in Guangzhou city (China)	GEOFORUM	Heritage trees (HTs) play pertinent ecological-landscaping roles in cities, yet the few known studies are mainly descriptive or resource inventories. This paper explores the intertwined natural and cultural spatial associations between trees (species, dimensions and age) and city (landscape impact, urban fabric, district history and landuse), assessing the integrated city-tree complex at the macr…	2005
J	Keeton, WS; Franklin, JF	Do remnant old-growth trees accelerate rates of succession in mature Douglas-fir forests?	ECOLOGICAL MONOGRAPHS	Biological legacies left by natural disturbances provide ecological functions throughout forest stand development, but their influences on processes of ecological succession are not completely understood. We investigated the successional role of one type of biological legacy: remnant old-growth trees persisting in mature Pseudotsuga menziesii (Douglas-fir) forests in the U.S. Pacific Northwest. W…	2005
J	Jim, CY	Monitoring the performance and decline of heritage trees in urban Hong Kong	JOURNAL OF ENVIRONMENTAL MANAGEMENT	Urban trees in Hong Kong exist in stressful and harsh habitat conditions due mainly to the exceptionally high-density development mode. This study focuses on the cream of the urban tree stock, the heritage trees, which were selected according to five sets of stringent criteria: species, dimension, structure, condition, location, and special considerations. The study area covers the main urban cor…	2005
J	Humphrey, JW	Benefits to biodiversity from developing old-growth conditions in British upland spruce plantations: a review and recommendations	FORESTRY	European forestry strategies place emphasis on developing alternative management practices to clearfelling within commercial forests as a means of increasing the non-market benefits of sustainable forestry. In the UK, many thousands of hectares of forest are being transformed to continuous cover forestry and a number of minimum intervention natural reserves are being created to encourage the deve…	2005
J	Jim, CY	Formulaic expert method to integrate evaluation and valuation of heritage trees in compact city	ENVIRONMENTAL MONITORING AND ASSESSMENT	Urban trees serve important environmental, social and economic functions, but similar to other natural endowments they are not customarily depicted in monetary terms. The needs to augment protection, funding and community support for urban greening call for proper valuation. Heritage trees (HTs), the cream of urban-tree stock, deserve special attention. Existing assessment methods do not give jus…	2006
J	Bar-Ness, YD; Kirkpatrick, JB; McQuillan, PB	Age and distance effects on the canopy arthropod composition of old-growth and 100-year-old Eucalyptus obliqua trees	FOREST ECOLOGY AND MANAGEMENT	Despite the anthropogenically-induced changes to forest tree demographics, few studies have examined the differences in arthropod species composition between the crowns of trees of different ages. We tested for differences in the taxonomic composition of the canopy arthropod faunas of 100 y.o. and old-growth trees, using eight pairs of trees in an Eucalyptus obliqua tall open-forest with a rainfo…	2006
J	Orlowski, G; Nowak, L	The importance of marginal habitats for the conservation of old trees in agricultural landscapes	LANDSCAPE AND URBAN PLANNING	Deterioration of unfarmed habitats resulted in a considerable decrease of biological diversity in agricultural landscapes. The most important elements of cultural landscapes determining a high level of biological diversity are woodlots and the trees themselves. This paper presents the results of a study carried out in 2000-2001 on the distribution and number of champion (heritage) trees on the ar…	2007
J	Salick, J; Amend, A; Anderson, D; Hoffmeister, K; Gunn, B; Fang, ZD	Tibetan sacred sites conserve old growth trees and cover in the eastern Himalayas	BIODIVERSITY AND CONSERVATION	Khawa Karpo, in the eastern Himalayas, is a mountain considered sacred throughout Tibet, and is internationally recognized as a global biodiversity hotspot. Numerous areas within this landscape are considered 'sacred' by the indigenous Tibetans of the region, who interact with these sites in ways potentially beneficial to conservation. Our previous remote sensing study indicated that sacred sites…	2007
J	Holl, K; Smith, M	Scottish upland forests: History lessons for the future	FOREST ECOLOGY AND MANAGEMENT	This paper sets out to show how historical and cultural land-use in the Scottish Highlands has influenced the development, distribution, structure and composition of upland forests. It challenges the widely accepted Victorian perception of a Highland '' wilderness '', with an alternative view of a more populated pastoral landscape that prevailed prior to the Highland clearances. There is evidence…	2007
J	Sirami, C; Jay-Robert, P; Brustel, H; Valladares, L; Le Guilloux, S; Martin, JL	SAPROXYLIC BEETLE ASSEMBLAGES OF OLD HOLM-OAK TREES IN THE MEDITERRANEAN REGION: ROLE OF A KEYSTONE STRUCTURE IN A CHANGING HETEROGENEOUS LANDSCAPE	REVUE D ECOLOGIE-LA TERRE ET LA VIE	A study of spring-summer saproxylic fauna was conducted in a Mediterranean landscape under land use change in order to estimate the relative influence of landscape composition vs tree characteristics on beetles' biodiversity. The composition of the species assemblages and the number of taxa sampled appeared more influenced by the characteristics of the sampled Holm oak trees than by the surroundi…	2008
J	Pautasso, M; Chiarucci, A	A test of the scale-dependence of the species abundance-people correlation for veteran trees in Italy	ANNALS OF BOTANY	Background and Aims The spatial correlation of the presence of people and species has been suggested to be scale-dependent. At local scales, large numbers of people often result in species impoverishment. At coarse scales, species-rich regions tend to be densely inhabited. Recently, broad-scale human presence has been shown to be correlated not only with numbers of species but also with their abu…	2008
J	Ramírez, JA; Díaz, M	The role of temporal shrub encroachment for the maintenance of Spanish holm oak Quercus ilex dehesas	FOREST ECOLOGY AND MANAGEMENT	Dehesas are man-made systems composed by evergreen Oaks (Quercus ilex and Quercus suber) scattered over a grassland understorey. They cover about 3.1 million ha in the southwest of the Iberian Peninsula and are to be preserved under the EU Habitats Directive due to the high levels of plant and animal diversity they maintain. The main current threat to long-term dehesa farming is a chronic absence…	2008
J	Gibbons, P; Lindenmayer, DB; Fischer, J; Manning, AD; Weinberg, A; Seddon, J; Ryan, P; Barrett, G	The Future of Scattered Trees in Agricultural Landscapes	CONSERVATION BIOLOGY	Mature trees scattered throughout agricultural landscapes are critical habitat for some biota and provide a range of ecosystem services. These trees are declining in intensively managed agricultural landscapes globally. We developed a simulation model to predict the rates at which these trees are declining, identified the key variables that can be manipulated to mitigate this decline, and compare…	2008
J	Holdo, RM; Holt, RD; Fryxell, JM	Grazers, browsers, and fire influence the extent and spatial pattern of tree cover in the Serengeti	ECOLOGICAL APPLICATIONS	Vertebrate herbivores and fire are known to be important drivers of vegetation dynamics in African savannas. It is of particular importance to understand how changes in herbivore population density, especially of elephants, and fire frequency will affect the amount of tree cover in savanna ecosystems, given the critical importance of tree cover for biodiversity, ecosystem function, and human welf…	2009
J	Loyn, RH; Kennedy, SJ	Designing old forest for the future: Old trees as habitat for birds in forests of Mountain Ash Eucalyptus regnans	FOREST ECOLOGY AND MANAGEMENT	Old trees are one of many habitat attributes associated with old forests. They are known to be required by many wildlife species including cavity-dependent birds. Forest managers need to select strategies for retaining and regrowing old trees to maintain suitable numbers over time at appropriate configurations in the forest landscape. This paper presents data from wet forests in south-eastern Aus…	2009
J	Nascimbene, J; Marini, L; Motta, R; Nimis, PL	Influence of tree age, tree size and crown structure on lichen communities in mature Alpine spruce forests	BIODIVERSITY AND CONSERVATION	Testing the relations between tree parameters and the richness and composition of lichen communities in near-natural stands could be a first step to gather information for forest managers interested in conservation and in biodiversity assessment and monitoring. This work aims at evaluating the influence of tree age and age-related parameters on tree-level richness and community composition of lic…	2009
J	Czembor, CA; Vesk, PA	Incorporating between-expert uncertainty into state-and-transition simulation models for forest restoration	FOREST ECOLOGY AND MANAGEMENT	Anthropogenic utilization of forests alters vegetation structure and can negatively affect flora and fauna. Ecological simulation models assist in restoring such degraded forests by predicting the effects of alternative management and restoration actions on vegetation structure. However, the lack of empirical ecological data to parameterize models often necessitates the use of expert opinion. Dif…	2009
J	Lie, MH; Arup, U; Grytnes, JA; Ohlson, M	The importance of host tree age, size and growth rate as determinants of epiphytic lichen diversity in boreal spruce forests	BIODIVERSITY AND CONSERVATION	The amount of large and old trees has decreased in the boreal forests during the last centuries of forestry. Such trees are important habitats for epiphytic lichens and there is a growing concern for lichen species that are associated with large and old trees. However, only little is known about the relative importance of tree size versus age as determinants of lichen diversity. Here we have dete…	2009
J	Brunialti, G; Frati, L; Aleffi, M; Marignani, M; Rosati, L; Burrascano, S; Ravera, S	Lichens and bryophytes as indicators of old-growth features in Mediterranean forests	PLANT BIOSYSTEMS	This study is focused on the selection of variables affecting lichen and bryophyte diversity in Mediterranean deciduous forests. Plots representing two forest types (Fagus sylvatica and Quercus cerris forests) and two forest continuity categories (old-growth (OG) and non-OG forests) were selected in the Cilento and Vallo di Diano National Park (Italy). The presence and the abundance of bryophytes…	2010
J	Meunier, JD; Kirman, S; Strasberg, D; Nicolini, E; Delcher, E; Keller, C	The output and bio-cycling of Si in a tropical rain forest developed on young basalt flows (La Reunion Island)	GEODERMA	The importance of plant bio-cycling in the biogeochemical cycle of Si has been pointed out by recent studies. We analysed the litter and wood chemical composition of a lowland rainforest (Marelongue Reserve, Reunion Island, Indian ocean) not impacted by human activities, developed on a recent basalt flow dated ci 500 years. The amount of elements stored in the above ground biomass falls within th…	2010
J	Hall, SJG; Bunce, RGH	Mature trees as keystone structures in Holarctic ecosystems - a quantitative species comparison in a northern English park	PLANT ECOLOGY & DIVERSITY	Background: Mature trees often provide ecological niches of value to specialised flora and fauna, signalled by such attributes as epiphytes, trunk rot and dead branches. In Britain, they are often found in parklands and wood pastures, which are rare habitats in Europe. Aims: As species differences in veteran attributes of such trees have not been studied, we surveyed eight Holarctic tree species …	2011
J	Paltto, H; Nordberg, A; Nordén, B; Snäll, T	Development of Secondary Woodland in Oak Wood Pastures Reduces the Richness of Rare Epiphytic Lichens	PLOS ONE	Wooded pastures with ancient trees were formerly abundant throughout Europe, but during the last century, grazing has largely been abandoned often resulting in dense forests. Ancient trees constitute habitat for many declining and threatened species, but the effects of secondary woodland on the biodiversity associated with these trees are largely unknown. We tested for difference in species richn…	2011
J	Hsieh, YL; Linsenmair, KE	Underestimated spider diversity in a temperate beech forest	BIODIVERSITY AND CONSERVATION	We used canopy fogging to study the high (20-26 m), intermediate (13-19 m) and low (5-6 m) strata in three European beech patches (Fagus sylvatica) in nine months (2005-2007) and estimate species richness and diversity of arboreal spiders. Eight species (10%) were previously unseen in European beech trees, and one of these is likely a new species. Moreover, two species are on the Bavarian red lis…	2011
J	Sung, CY	Evaluating the efficacy of a local tree protection policy using LiDAR remote sensing data	LANDSCAPE AND URBAN PLANNING	This study evaluated the efficacy of a tree removal permit regulation that the city of Lakeway adopted in 2002 to protect trees in private lands by comparing the levels of tree protection in Lakeway with those in the village of The Hills, a neighboring municipality without such a regulation. The level of tree protection was assessed by mean canopy height (MCH) and percent canopy cover (PCC) of a …	2012
J	Torras, O; Gil-Tena, A; Saura, S	Changes in biodiversity indicators in managed and unmanaged forests in NE Spain	JOURNAL OF FOREST RESEARCH	Major changes in Mediterranean forests have occurred in recent decades, mainly as a result of the abandonment of traditional activities and population decline in rural areas. In this study, we analyzed the short-term (11-year) evolution of forests in the region of Catalonia (NE Spain) and the role of management, by comparing seven biodiversity indicators estimated from 7,664 plots from the Second…	2012
J	Dudley, JG; Saab, VA; Hollenbeck, JP	FORAGING-HABITAT SELECTION OF BLACK-BACKED WOODPECKERS IN FOREST BURNS OF SOUTHWESTERN IDAHO	CONDOR	We examined foraging-habitat selection of Black-backed Woodpeckers (Picoides arcticus) in burned forests of southwestern Idaho during 2000 and 2002 (6 and 8 years following wildfire). This woodpecker responds positively to large-scale fire disturbances and may be at risk from logging and post-fire management. With 100 radio-locations of four adult males, we used resource-selection probability fun…	2012
J	Lohmus, K; Liira, J	Old rural parks support higher biodiversity than forest remnants	BASIC AND APPLIED ECOLOGY	One of the main challenges in biodiversity conservation is to curb a further degradation and loss of high-quality habitats. In agricultural matrix landscapes, the detection of alternative habitats for habitat specialists may be a solution. Historic old parks or landscape gardens around manor houses and castles are cultural heritage of nobles, but their value in harbouring biodiversity is poorly a…	2013
J	Gibb, H; Cunningham, SA	Restoration of trophic structure in an assemblage of omnivores, considering a revegetation chronosequence	JOURNAL OF APPLIED ECOLOGY	Habitat loss is considered the single greatest driver of species extinctions and amelioration of this threat through habitat restoration is increasingly important in maintaining biodiversity and ecosystem functions. Success of restoration depends largely on the ability of species of a diversity of functional types to recolonize a restored site. We used a restoration chronosequence to investigate …	2013
J	Lassauce, A; Larrieu, L; Paillet, Y; Lieutier, F; Bouget, C	The effects of forest age on saproxylic beetle biodiversity: implications of shortened and extended rotation lengths in a French oak high forest	INSECT CONSERVATION AND DIVERSITY	In French oak high forests, current silvicultural trends include two seemingly opposed practices: shortening the forestry cycle, which contributes to forestry intensification, and lengthening rotations in temporary set-aside stands, called ageing islands', to favour biodiversity and high-quality large-diameter tree production. To derive the potential effects of these two trends, we studied habita…	2013
J	Regnery, B; Paillet, Y; Couvet, D; Kerbiriou, C	Which factors influence the occurrence and density of tree microhabitats in Mediterranean oak forests?	FOREST ECOLOGY AND MANAGEMENT	Managed forests have the potential to promote tree microhabitats and hence to conserve the biodiversity, especially of birds, bats, and saproxylic insects, associated with such features. Although the value of tree microhabitats for biodiversity has been described, surprisingly, the factors that explain the occurrence and density of tree microhabitats in managed forests remain poorly known, especi…	2013
J	Alberdi, I; Cañellas, I; Hernández, L; Condés, S	A new method for the identification of old-growth trees in National Forest Inventories: application to Pinus halepensis Mill. stands in Spain	ANNALS OF FOREST SCIENCE	Old-growth trees play a very important role in the maintenance of biodiversity in forests. However, no clear definition is yet available to help identify them since tree age is usually not recorded in National Forest Inventories. To develop and test a new method to identify old-growth trees using a species-specific threshold for tree diameter in National Forest Inventories. Different nonlinear mi…	2013
J	Seburanga, JL; Zhang, QX	Heritage trees and landscape design in urban areas of Rwanda	JOURNAL OF FORESTRY RESEARCH	Trees play a key role in neighborhood landscapes, a belief that has been widely held for millennia in areas beyond Sub-Saharan Africa. Unfortunately, awareness of modern landscape architecture was almost absent in Rwanda until the late 20th century. Today, houses with surrounding decorative and amenity plants are a common feature in Rwanda's neighborhood landscapes and, as the villagization of se…	2013
J	Lindenmayer, DB; Laurance, WF; Franklin, JF; Likens, GE; Banks, SC; Blanchard, W; Gibbons, P; Ikin, K; Blair, D; McBurney, L; Manning, AD; Stein, JAR	New Policies for Old Trees: Averting a Global Crisis in a Keystone Ecological Structure	CONSERVATION LETTERS	Large old trees are critical organisms and ecological structures in forests, woodlands, savannas, and agricultural and urban environments. They play many essential ecological roles ranging from the storage of large amounts of carbon to the provision of key habitats for wildlife. Some of these roles cannot be replaced by other structures. Large old trees are disproportionately vulnerable to loss i…	2014
J	Miklín, J; Cízek, L	Erasing a European biodiversity hot-spot: Open woodlands, veteran trees and mature forests succumb to forestry intensification, succession, and logging in a UNESCO Biosphere Reserve	JOURNAL FOR NATURE CONSERVATION	Open woodlands are among the biologically richest habitats of the temperate zone. Although open woodlands were much more common in the past and covered large areas of Europe, their original cover and magnitude of their loss remain mostly unknown. Here, we quantify the loss of open woodlands and assess the potential for their restoration in an internationally protected biodiversity hot-spot, flood…	2014
J	Lindenmayer, DB; Barton, PS; Lane, PW; Westgate, MJ; McBurney, L; Blair, D; Gibbons, P; Likens, GE	An Empirical Assessment and Comparison of Species-Based and Habitat-Based Surrogates: A Case Study of Forest Vertebrates and Large Old Trees	PLOS ONE	A holy grail of conservation is to find simple but reliable measures of environmental change to guide management. For example, particular species or particular habitat attributes are often used as proxies for the abundance or diversity of a subset of other taxa. However, the efficacy of such kinds of species-based surrogates and habitat-based surrogates is rarely assessed, nor are different kinds…	2014
J	Díaz-Porras, DF; Gaston, KJ; Evans, KL	110 Years of change in urban tree stocks and associated carbon storage	ECOLOGY AND EVOLUTION	Understanding the long-term dynamics of urban vegetation is essential in determining trends in the provision of key resources for biodiversity and ecosystem services and improving their management. Such studies are, however, extremely scarce due to the lack of suitable historical data. We use repeat historical photographs from the 1900s, 1950s, and 2010 to assess general trends in the quantity an…	2014
J	Dymytrova, L; Nadyeina, O; Hobi, ML; Scheidegger, C	Topographic and forest-stand variables determining epiphytic lichen diversity in the primeval beech forest in the Ukrainian Carpathians	BIODIVERSITY AND CONSERVATION	The Uholka-Shyrokyi Luh area of the Carpathian Biosphere Reserve is considered the largest and the most valuable primeval beech forest in Europe for biodiversity conservation. To study the impact of different topographic and forest-stand variables on epiphytic lichen diversity a total of 294 systematically distributed sampling plots were surveyed and 198 epiphytic lichen species recorded in this …	2014
J	Ferenc, M; Sedlácek, O; Fuchs, R	How to improve urban greenspace for woodland birds: site and local-scale determinants of bird species richness	URBAN ECOSYSTEMS	Wooded habitats represent hotspots of urban biodiversity, however, urban development imposes pressure on biota in these refuges. Identification of the most influential habitat attributes and the role of local urban characteristics is crucial for proper decisions on management practices supporting biodiversity. We aimed to identify well manageable fine-scale habitat attributes to suggest specific,…	2014
J	Le Roux, DS; Ikin, K; Lindenmayer, DB; Manning, AD; Gibbons, P	The Future of Large Old Trees in Urban Landscapes	PLOS ONE	Large old trees are disproportionate providers of structural elements (e. g. hollows, coarse woody debris), which are crucial habitat resources for many species. The decline of large old trees in modified landscapes is of global conservation concern. Once large old trees are removed, they are difficult to replace in the short term due to typically prolonged time periods needed for trees to mature…	2014
J	Rodríguez-Morelos, VH; Soto-Estrada, A; Pérez-Moreno, J; Franco-Ramírez, A; Díaz-Rivera, P	Arbuscular mycorrhizal fungi associated with the rhizosphere of seedlings and mature trees of Swietenia macrophylla (Magnoliophyta: Meliaceae) in Los Tuxtlas, Veracruz, Mexico	REVISTA CHILENA DE HISTORIA NATURAL	Background: Big-leaf mahogany (Swietenia macrophylla King) is the woody species with the highest economic value in Latin America. Currently, it is subject to intensive exploitation, diminishing its natural populations. Due to this decline, the species is a preferred species for reforestation and establishment of commercial tropical plantations. Mycorrhizal symbiosis is a biotic factor scarcely st…	2014
J	Lintott, PR; Bunnefeld, N; Fuentes-Montemayor, E; Minderman, J; Blackmore, L; Goulson, D; Park, KJ	Moth species richness, abundance and diversity in fragmented urban woodlands: implications for conservation and management strategies	BIODIVERSITY AND CONSERVATION	Urban expansion threatens global biodiversity through the destruction of natural and semi-natural habitats and increased levels of disturbance. Whilst woodlands in urban areas may reduce the impact of urbanisation on biodiversity, they are often subject to under or over-management and consist of small, fragmented patches which may be isolated. Effective management strategies for urban woodland re…	2014
J	Frascaroli, F; Bhagwat, S; Diemer, M	Healing Animals, Feeding Souls: Ethnobotanical Values at Sacred Sites in Central Italy	ECONOMIC BOTANY	Healing Animals, Feeding Souls: Ethnobotanical Values at Sacred Sites in Central Italy. Ethnobotanical knowledge is a fundamental repository of the values and applications of different plants. This knowledge is often related to spiritual beliefs and religious sites, where plants have been nurtured and conserved for their use in rituals and traditional practices. While this link is well known for …	2014
J	Halofsky, JS; Halofsky, JE; Burcsu, T; Hemstrom, MA	Dry forest resilience varies under simulated climate-management scenarios in a central Oregon, USA landscape	ECOLOGICAL APPLICATIONS	Determining appropriate actions to create or maintain landscapes resilient to climate change is challenging because of uncertainty associated with potential effects of climate change and their interactions with land management. We used a set of climate-informed state-and-transition models to explore the effects of management and natural disturbances on vegetation composition and structure under d…	2014
J	Blicharska, M; Mikusinski, G	Incorporating Social and Cultural Significance of Large Old Trees in Conservation Policy	CONSERVATION BIOLOGY	In addition to providing key ecological functions, large old trees are a part of a social realm and as such provide numerous social-cultural benefits to people. However, their social and cultural values are often neglected when designing conservation policies and management guidelines. We believe that awareness of large old trees as a part of human identity and cultural heritage is essential when…	2014
J	Cheng, RS; Chang, LW; Hou, TW	Old Tree Pilgrimage -- A Mobile Application Combined with Cultural Landscape	JOURNAL OF INTERNET TECHNOLOGY	Old trees are precious assets of the nature, experiencing long time, witnessing the changes of its surrounding circumstance, connecting to local living and become a part of important memory for people. Therefore, old tree protection and maintenance can not only show our attention to local culture and environment protection. It is also an important segment of ecology protection. To pass this kind …	2015
J	Fichtner, A; Forrester, DI; Härdtle, W; Sturm, K; von Oheimb, G	Facilitative-Competitive Interactions in an Old-Growth Forest: The Importance of Large-Diameter Trees as Benefactors and Stimulators for Forest Community Assembly	PLOS ONE	The role of competition in tree communities is increasingly well understood, while little is known about the patterns and mechanisms of the interplay between above- and belowground competition in tree communities. This knowledge, however, is crucial for a better understanding of community dynamics and developing adaptive near-natural management strategies. We assessed neighbourhood interactions i…	2015
J	Beiler, KJ; Simard, SW; Durall, DM	Topology of tree-mycorrhizal fungus interaction networks in xeric and mesic Douglas-fir forests	JOURNAL OF ECOLOGY	From the phytocentric perspective, a mycorrhizal network (MN) is formed when the roots of two or more plants are colonized by the same fungal genet. MNs can be modelled as interaction networks with plants as nodes and fungal genets as links. The potential effects of MNs on facilitation or competition between plants are increasingly recognized, but their network topologies remain largely unknown. …	2015
J	Stara, K; Tsiakiris, R; Wong, JLG	The Trees of the Sacred Natural Sites of Zagori, NW Greece	LANDSCAPE RESEARCH	Cultural landscapes can often be identified by the presence of sacred trees which have been retained and can be recognised as distinctive veteran trees. The characteristics of these trees such as huge size and longevity give them an enduring presence in the landscape, while their conceptualisation as the 'domesticated' wild, transform them into symbols of spirituality and local history. In Zagori…	2015
J	Burgar, JM; Craig, MD; Stokes, VL	The importance of mature forest as bat roosting habitat within a production landscape	FOREST ECOLOGY AND MANAGEMENT	Conserving biodiversity in production forest landscapes with on-going resource extraction, such as mining and logging, is challenging. Habitat restoration is a strategy that is increasingly used to ameliorate impacts to biodiversity in such landscapes. However, restored forest may have limited value for species that require slow-developing microhabitats, such as tree hollows and logs, and the rol…	2015
J	Gough, LA; Sverdrup-Thygeson, A; Milberg, P; Pilskog, HE; Jansson, N; Jonsell, M; Birkemoe, T	Specialists in ancient trees are more affected by climate than generalists	ECOLOGY AND EVOLUTION	Ancient trees are considered one of the most important habitats for biodiversity in Europe and North America. They support exceptional numbers of specialized species, including a range of rare and endangered wood-living insects. In this study, we use a dataset of 105 sites spanning a climatic gradient along the oak range of Norway and Sweden to investigate the importance of temperature and precip…	2015
J	Bergner, A; Sunnergren, A; Yesilbudak, B; Erdem, C; Jansson, N	Attributes of trees used by nesting and foraging woodpeckers (Aves: Picidae) in an area with old pollarded Oaks (Quercus spp.) in the Taurus Mountains, Turkey	ZOOLOGY IN THE MIDDLE EAST	We used three woodpecker species as umbrella species for old deciduous forests, and analysed their preferences in an area with old pollarded oaks in the Taurus Mountains, Turkey. Using plot inventories, we physically characterised trees utilised for nesting and foraging amongst woodpeckers in general and the Middle Spotted Woodpecker (Leiopicus medius) in particular. Trees more frequently visited…	2016
J	Gutiérrez, AG	Monumental trees: A natural patrimony not yet recognized in Chile	BOSQUE	This study defines and discusses the natural patrimony represented by monumental trees, i.e. large old trees of native tree species from Chile. These trees should be preserved because they: 1) foster natural fascination, 2) are rarities of nature, 3) provide ecosystem services, 4) allow the study of individual adaptations, 5) represent a biocultural patrimony and 6) have been strongly exploited. …	2016
J	Spooner, PG; Shoard, J	Using historic maps and citizen science to investigate the abundance and condition of survey reference 'blaze' trees	AUSTRALIAN JOURNAL OF BOTANY	Large old trees often possess important biodiversity and heritage values. This study investigated the occurrence and condition of survey reference trees in a typical rural landscape in New South Wales. A community survey (citizen science) method, in conjunction with a systematic examination of historic maps, was conducted to locate reference trees for subsequent field survey of their biophysical …	2016
J	Le Roux, DS; Ikin, K; Lindenmayer, DB; Bistricer, G; Manning, AD; Gibbons, P	Effects of entrance size, tree size and landscape context on nest box occupancy: Considerations for management and biodiversity offsets	FOREST ECOLOGY AND MANAGEMENT	The effectiveness of nest boxes as a management and biodiversity offset tool remains equivocal and controversial. Improving nest box programs requires urgent empirical research to identify the spatial factors that affect occupancy outcomes. Understanding which fine, local and landscape-level attributes influence nest box selection by wildlife can assist practitioners in refining nest box designs …	2016
J	Xu, GQ; McDowell, NG; Li, Y	A possible link between life and death of a xeric tree in desert	JOURNAL OF PLANT PHYSIOLOGY	Understanding the interactions between drought and tree ontogeny or size remains an essential research priority because size-specific mortality patterns have large impacts on ecosystem structure and function, determine forest carbon storage capacity, and are sensitive to climatic change. Here we investigate a xerophytic tree species (Haloxylon ammodendron (CA. Mey.)) with which the changes in bio…	2016
J	Moga, CI; Samoila, C; Öllerer, K; Bancila, RI; Réti, KO; Craioveanu, C; Poszet, S; Rákosy, L; Hartel, T	Environmental determinants of the old oaks in wood-pastures from a changing traditional social-ecological system of Romania	AMBIO	Large, old trees are keystone ecological structures, their decline having disproportional ecological consequences. There is virtually no information available regarding the status and occurrence of old trees in traditional cultural landscapes from Eastern Europe. In this study, we explore the environmental determinants of the old oaks found in wood-pastures from a changing traditional rural lands…	2016
J	Martínez-García, LB; Pietrangelo, O; Antunes, PM	Parent tree distance-dependent recruitment limitation of native and exotic invasive seedlings in urban forests	URBAN ECOSYSTEMS	Urban forests are more vulnerable to exotic species invasions than natural forests and are often a pathway for exotic invasions into natural areas. Investigating the mechanisms responsible for species coexistence in urban ecosystems is important to prevent forest invasions and conserve native biodiversity. In this experiment, we studied seedling recruitment for two exotic invasive (Acer platanoid…	2016
J	Lindenmayer, DB; Blanchard, W; Blair, D; McBurney, L; Banks, SC	Environmental and human drivers influencing large old tree abundance in Australian wet forests	FOREST ECOLOGY AND MANAGEMENT	Large old trees are keystone structures in numerous ecosystems globally. They play a wide range of critical ecological roles and therefore quantifying the factors influencing their distribution and abundance therefore has significant management implications. Yet, there are few ecosystems worldwide for which quantitative statistical models of the factors affecting large old tree distribution and a…	2016
J	Meineke, E; Youngsteadt, E; Dunn, RR; Frank, SD	Urban warming reduces aboveground carbon storage	PROCEEDINGS OF THE ROYAL SOCIETY B-BIOLOGICAL SCIENCES	A substantial amount of global carbon is stored in mature trees. However, no experiments to date test how warming affects mature tree carbon storage. Using a unique, citywide, factorial experiment, we investigated how warming and insect herbivory affected physiological function and carbon sequestration (carbon stored per year) of mature trees. Urban warming increased herbivorous arthropod abundan…	2016
J	Jim, CY; Chen, WY	Legacy effect of trees in the heritage landscape of a peri-urban golf course	URBAN ECOSYSTEMS	Negative environmental impacts of golf courses have received more attention than positive ecological contributions. We studied the mature tree communities and their legacy effect in a historical urban-fringe golf-course site in Hong Kong covering 170-ha with well-managed natural-cum-cultural landscape. Some 44.3 % of the site is covered mainly by large trees forming a mature peri-urban forest. Th…	2016
J	Clark, SL; Schweitzer, CJ	Stand dynamics of an oak woodland forest and effects of a restoration treatment on forest health	FOREST ECOLOGY AND MANAGEMENT	Woodland restoration has been conducted in many countries, primarily in Mediterranean regions, but has only recently been attempted on publically and privately owned lands in the eastern United States. We reconstructed historical stand dynamics and tested the immediate effects of an oak (Quercus) woodland restoration treatment on forest health, inferred from tree-ring widths (TRW). The stands wer…	2016
J	Mölder, A; Schmidt, M; Meyer, P	Forest management, ecological continuity and bird protection in 19th century Germany: a systematic review	ALLGEMEINE FORST UND JAGDZEITUNG	In Central Europe, ancient woodland sites with a long ecological continuity are regarded as especially valuable habitats and often stand out as biodiversity hotspots. This is particularly true for deciduous forests with over mature oak (Quercus robur, Q. petraea) and beech (Fagus sylvatica) trees, which are frequently parts of protected areas. But even before the term ecological continuity was in…	2017
J	Mohammadi, MF; Jalali, SG; Kooch, Y; Theodose, TA	Tree species composition, biodiversity and regeneration in response to catena shape and position in a mountain forest	SCANDINAVIAN JOURNAL OF FOREST RESEARCH	We examined the variation in woody plant species composition, regeneration and biodiversity in relation to topographic heterogeneity, specifically catena shape (V and Lambda) and slope position (summit, shoulder, back slope, foot slope and toe slope). All research took place at the TMU Experimental Forest Station, located in northern Iran. Two sets of replicated quadrats were established along tr…	2017
J	Hartel, T; Réti, KO; Craioveanu, C	Valuing scattered trees from wood-pastures by farmers in a traditional rural region of Eastern Europe	AGRICULTURE ECOSYSTEMS & ENVIRONMENT	Wood-pastures are agroforestry systems created and maintained by multifunctional management. As such, wood-pasture systems provide a model ecosystem for the sustainable integration of food production and biodiversity conservation. Values attached by the human societies to the woody vegetation from pastures were of crucial importance in shaping the physiognomy of these landscapes and their tempora…	2017
J	Horák, J	Insect ecology and veteran trees	JOURNAL OF INSECT CONSERVATION	Insect and veteran trees are important parts of ecosystems and are usually included in ecological studies of forest management. The loss of veteran trees in woodlands and open landscapes would lead to the loss of saproxylic organisms-an important part of biodiversity. Hence, the persistence of many specialized insects depends on the presence of veteran trees scattered in woodlands (e.g. ancient w…	2017
J	Miklín, J; Hauck, D; Konvicka, O; Cizek, L	Veteran trees and saproxylic insects in the floodplains of Lower Morava and Dyje rivers, Czech Republic	JOURNAL OF MAPS	Veteran and solitary trees are key structures supporting biodiversity in many wooded ecosystems. Their global decline threatens numerous organisms associated with them, including several insect species protected by law that serve as umbrella species. The floodplain along the lower Morava and Dyje rivers is considered a hotspot for saproxylic organisms associated with veteran trees. The area is a …	2017
J	Chen, WY; Hua, JY	Heterogeneity in resident perceptions of a bio-cultural heritage in Hong Kong: A latent class factor analysis	ECOSYSTEM SERVICES	There is an increasing recognition of ecosystem services provided by urban trees and their importance to urban resilience and sustainability through the preservation and enhancement of biological diversity so as to withstand disturbances and retain ecosystem functions as well as guarantee the well-being of current and future urban dwellers. However, the heterogeneous perceptions that urban reside…	2017
J	Correia, PJ; Guerreiro, JF; Pestana, M; Martins-Louçao, MA	Management of carob tree orchards in Mediterranean ecosystems: strategies for a carbon economy implementation	AGROFORESTRY SYSTEMS	This paper offers a different framework for managing Mediterranean drought carob-tree orchard ecosystems. Two dry-farming systems were compared during two consecutive years: pure productive orchards and mixed orchards in a total of 360 mature trees distributed by 18 plots with areas of 0.55 and 0.30 ha per plot, respectively. Carob, fig, almond and olive trees compose mixed orchards. Trees of the…	2017
J	Zhang, H; Lai, PY; Jim, CY	Species diversity and spatial pattern of old and precious trees in Macau	LANDSCAPE AND URBAN PLANNING	The world's fast pace of urbanization has exerted profound pressure on urban trees. With over 400 years of urban history, Macau has developed an exceptionally high population density and ultra-compact mode, yet it permits survival of interesting and diverse heritage trees. These outstanding living remnants connote special values in history, ecology and botany. In conjunction with commemorative im…	2017
J	Zemanová, L; Trotsiuk, V; Morrissey, RC; Bace, R; Mikolás, M; Svoboda, M	Old trees as a key source of epiphytic lichen persistence and spatial distribution in mountain Norway spruce forests	BIODIVERSITY AND CONSERVATION	Habitat loss and fragmentation can negatively impact the persistence of dispersal-limited lichen species with narrow niches. Rapid change in microclimate due to canopy dieback exposes species to additional stressors that may limit their capacity to survive and colonize. We studied the importance of old trees as micro-refuges and microclimate stability in maintaining lichen survival and diversity.…	2017
J	Lindenmayer, DB	Conserving large old trees as small natural features	BIOLOGICAL CONSERVATION	In many ecosystems globally, large old trees occur as single, spatially isolated individual trees or as small groups of scattered trees and can therefore be considered to be small natural features. Despite being constrained spatially, individual large old trees and small stands of such trees nevertheless play numerous critical ecological roles (e.g. in carbon storage and provision of wildlife hab…	2017
J	Lindenmayer, DB; Laurance, WF	The ecology, distribution, conservation and management of large old trees	BIOLOGICAL REVIEWS	Large old trees are some of the most iconic biota on earth and are integral parts of many terrestrial ecosystems including those in tropical, temperate and boreal forests, deserts, savannas, agro-ecological areas, and urban environments. In this review, we provide new insights into the ecology, function, evolution and management of large old trees through broad cross-disciplinary perspectives fro…	2017
J	Sverdrup-Thygeson, A; Skarpaas, O; Blumentrath, S; Birkemoe, T; Evju, M	Habitat connectivity affects specialist species richness more than generalists in veteran trees	FOREST ECOLOGY AND MANAGEMENT	Intensified human land use continues to increase habitat loss and fragmentation, and leads to a homogenization of biodiversity. Specialized species with narrow niches seem to be declining more rapidly than generalist species. Veteran trees offer an excellent model system for testing the responses of habitat specialists vs. generalists in a changing environment, as they host a rich fauna of associ…	2017
J	Li, Y; Zhang, QB	History of Tree Growth Declines Recorded in Old Trees at Two Sacred Sites in Northern China	FRONTIERS IN PLANT SCIENCE	Old forests are an important component in sacred sites, yet they are at risk of growth decline from ongoing global warming and increased human activities. Growth decline, characterized by chronic loss of tree vigor, is not a recent phenomenon. Knowledge of past occurrence of declines is useful for preparing conservation plans because it helps understand if present day forests are outside the natu…	2017
J	Rana, P; Vauhkonen, J; Junttila, V; Hou, Z; Gautam, B; Cawkwell, F; Tokola, T	Large tree diameter distribution modelling using sparse airborne laser scanning data in a subtropical forest in Nepal	ISPRS JOURNAL OF PHOTOGRAMMETRY AND REMOTE SENSING	Large-diameter trees (taking DBH > 30 cm to define large trees) dominate the dynamics, function and structure of a forest ecosystem. The aim here was to employ sparse airborne laser scanning (ALS) data with a mean point density of 0.8 m(-2) and the non-parametric k-most similar neighbour (k-MSN) to predict tree diameter at breast height (DBH) distributions in a subtropical forest in southern Nepa…	2017
J	Martin, P; Newton, AC; Cantarello, E; Evans, PM	Analysis of ecological thresholds in a temperate forest undergoing dieback	PLOS ONE	Positive feedbacks in drivers of degradation can cause threshold responses in natural ecosystems. Though threshold responses have received much attention in studies of aquatic ecosystems, they have been neglected in terrestrial systems, such as forests, where the long time-scales required for monitoring have impeded research. In this study we explored the role of positive feedbacks in a temperate…	2017
C	Lu, YY; Wang, F; Pan, L	Response of Anatomical Structure to Soil Drought in Old P. kangdingensis Cuttings of Section Tacamahaca Spach	PROCEEDINGS OF THE 2018 8TH INTERNATIONAL CONFERENCE ON MANAGEMENT, EDUCATION AND INFORMATION (MEICI 2018)	In this paper, the cutting seedlings of P. kangdingensis, which age of 300-500 years old and diameter at breast height (DBH) was greater than 1m were used as experimental materials, and the anatomical structure of the leaves and stems of seedlings were studied by the method of paraffin section. The pot experiment was conducted by way of weighing to control water content in soil, that was to weigh…	2018
J	Ninot, A; Howad, W; Aranzana, MJ; Senar, R; Romero, A; Mariotti, R; Baldoni, L; Belaj, A	Survey of over 4,500 monumental olive trees preserved on-farm in the northeast Iberian Peninsula, their genotyping and characterization	SCIENTIA HORTICULTURAE	Inventorying, characterising and conserving on-farm ancient olive trees is a priority for safeguarding their genetic, natural and agricultural value and for protecting ancient genotypes threatened with extinction. In the Taula del Senia (M-TdS) area (northeast Iberian Peninsula) a highly important cultural landscape has been preserved, in which the olive groves play an outstanding social and econ…	2018
J	Miklin, J; Sebek, P; Hauck, D; Konvicka, O; Cizek, L	Past levels of canopy closure affect the occurrence of veteran trees and flagship saproxylic beetles	DIVERSITY AND DISTRIBUTIONS	Aim: Open woodlands are biologically highly diverse habitats, and veteran (i.e., old, senescent) trees are key structures supporting their biodiversity. Open canopy structure had been maintained by both natural- and human-induced disturbances. In the past two centuries, suppression of such disturbances, together with forestry intensification, has turned most lowland woodlands into closed-canopy f…	2018
J	Hartel, T; Hanspach, J; Moga, CI; Holban, L; Szapanyos, A; Tamás, R; Hováth, C; Réti, KO	Abundance of large old trees in wood-pastures of Transylvania (Romania)	SCIENCE OF THE TOTAL ENVIRONMENT	Wood-pastures are special types of agroforestry systems that integrate trees with livestock grazing. Wood pastures can be hotspots for large old tree abundance and have exceptional natural values; but they are declining all over Europe. While presence of large old trees in wood-pastures can provide arguments for their maintenance, actual data on their distribution and abundance are sparse. Our st…	2018
J	Lindenmayer, DB; Blanchard, W; Blair, D; McBurney, L; Stein, J; Banks, SC	Empirical relationships between tree fall and landscape-level amounts of logging and fire	PLOS ONE	Large old trees are critically important keystone structures in forest ecosystems globally. Populations of these trees are also in rapid decline in many forest ecosystems, making it important to quantify the factors that influence their dynamics at different spatial scales. Large old trees often occur in forest landscapes also subject to fire and logging. However, the effects on the risk of colla…	2018
J	Jones, GM; Keane, JJ; Gutiérrez, RJ; Peery, MZ	Declining old-forest species as a legacy of large trees lost	DIVERSITY AND DISTRIBUTIONS	Aim: Global declines in large old trees from selective logging have degraded old-forest ecosystems, which could lead to delayed declines or losses of old-forest-associated wildlife populations (i.e., extinction debt). We applied the declining population paradigm and explored potential evidence for extinction debt in an old-forest dependent species across landscapes with different histories of lar…	2018
J	Nordén, B; Jordal, JB; Evju, M	Can large unmanaged trees replace ancient pollarded trees as habitats for lichenized fungi, non-lichenized fungi and bryophytes?	BIODIVERSITY AND CONSERVATION	Management of ancient trees constitutes a major dilemma in the conservation of associated biodiversity. While traditional methods are often advocated, such practices may incur considerable costs and their effects have rarely been scientifically evaluated. We compared the communities of lichenized fungi, non-lichenized fungi, and bryophytes among equal number of coarse previously pollarded and unm…	2018
J	Lutz, JA; Furniss, TJ; Johnson, DJ; Davies, SJ; Allen, D; Alonso, A; Anderson-Teixeira, KJ; Andrade, A; Baltzer, J; Becker, KML; Blomdahl, EM; Bourg, NA; Bunyavejchewin, S; Burslem, DFRP; Cansler, CA; Cao, K; Cao, M; Cardenas, D; Chang, LW; Chao, KJ; Chao, WC; Chiang, JM; Chu, C; Chuyong, GB; Clay, K; Condit, R; Cordell, S; Dattaraja, HS; Duque, A; Ewango, CEN; Fischer, GA; Fletcher, C; Freund, J…	Global importance of large-diameter trees	GLOBAL ECOLOGY AND BIOGEOGRAPHY	Aim: To examine the contribution of large-diameter trees to biomass, stand structure, and species richness across forest biomes. Location: Global. Time period: Early 21st century. Major taxa studied: Woody plants. Methods: We examined the contribution of large trees to forest density, richness and biomass using a global network of 48 large (from 2 to 60 ha) forest plots representing 5,601,473 ste…	2018
J	Meineke, EK; Frank, SD	Water availability drives urban tree growth responses to herbivory and warming	JOURNAL OF APPLIED ECOLOGY	1. Urban forests provide important ecosystem services to city residents, including pollution removal and carbon storage. Climate change and urbanization pose multiple threats to these services. However, how these threats combine to affect urban trees, and thus how to mitigate their effects, remains largely untested because multi-factorial experiments on mature trees are impractical. 2. We used a …	2018
J	Liu, JJ; Lindenmayer, DB; Yang, WJ; Ren, Y; Campbell, MJ; Wu, CP; Luo, YQ; Zhong, L; Yu, MJ	Diversity and density patterns of large old trees in China	SCIENCE OF THE TOTAL ENVIRONMENT	Large old trees are keystone ecological structures that provide vital ecosystem services to humans. However, there are few large-scale empirical studies on patterns of diversity and density of large old trees in human-dominated landscapes. We present the results of the first nationwide study in China to investigate the patterns of diversity and density of large old trees in human-dominated landsc…	2019
J	Henttonen, HM; Nöjd, P; Suvanto, S; Heikkinen, J; Mäkinen, H	Large trees have increased greatly in Finland during 1921-2013, but recent observations on old trees tell a different story	ECOLOGICAL INDICATORS	Large and old trees have a vital role in preserving biodiversity in forest ecosystems. We used National Forest Inventory data from 1921 to 2013 for studying changes in densities (stems per ha) of large trees (diameter >= 40 cm) in Finland. In addition, densities of old trees (age >= 150 years) are reported from 1971 to 2013. We present results separately for the three subzones of the boreal bioge…	2019
J	Amara, E; Heiskanen, J; Aynekulu, E; Pellikka, PKE	Relationship between carbon stocks and tree species diversity in a humid Guinean savanna landscape in northern Sierra Leone	SOUTHERN FORESTS-A JOURNAL OF FOREST SCIENCE	Global sustainable development goals include reducing greenhouse gas emissions from land-use change and maintaining biodiversity. Many studies have examined carbon stocks and tree species diversity, but few have studied the humid Guinean savanna ecosystem. This study focuses on a humid savanna landscape in northern Sierra Leone, aiming to assess carbon stocks and tree species diversity and compar…	2019
J	Dimobe, K; Kuyah, S; Dabré, Z; Ouédraogo, A; Thiombiano, A	Diversity-carbon stock relationship across vegetation types in W National park in Burkina Faso	FOREST ECOLOGY AND MANAGEMENT	National parks and similarly managed reserves play an important role in climate change and development. However, changes in the structure and composition of vegetation due to disturbance can modify their capacity to regulate climate through carbon sequestration. We estimated aboveground carbon stocks in W National Park, and related carbon density to structure, species diversity and specific funct…	2019
J	Bradford, M; Murphy, HT	The importance of large-diameter trees in the wet tropical rainforests of Australia	PLOS ONE	Large trees are keystone structures in many terrestrial ecosystems. They contribute disproportionately to reproduction, recruitment and succession, and influence the structure, dynamics and diversity of forests. Recently, researchers have become concerned about evidence showing rapid declines in large, old trees in a range of ecosystems across the globe. We used >= 10 cm diameter at breast height…	2019
J	Piovesan, G; Biondi, F; Baliva, M; Dinella, A; Di Fiore, L; Marchiano, V; Saba, EP; De Vivo, G; Schettino, A; Di Filippo, A	Tree growth patterns associated with extreme longevity: Implications for the ecology and conservation of primeval trees in Mediterranean mountains	ANTHROPOCENE	This study analyzed with dendrochronology 177 Heldreich's pines growing on the Pollino Massif in southern Italy for understanding climatic and human impacts on old trees. Most of the large-diameter trees currently living became established in the late Medieval to Renaissance periods under a snowy wet climate and low anthropic influence. Millennium-old (i.e., > 900 years of age) trees in remote si…	2019
J	Hannan, L; Le Roux, DS; Milner, RNC; Gibbons, P	Erecting dead trees and utility poles to offset the loss of mature trees	BIOLOGICAL CONSERVATION	Mature trees are declining faster than they are being replaced in landscapes managed for agriculture, wood production and residential development. Population bottlenecks are therefore predicted for biota that depends on mature trees. We erected five utility poles and five large dead trees to evaluate whether artificial structures can offset the loss of living mature trees from a residential devel…	2019
J	Mukhia, S; Mandal, P; Singh, DK; Singh, D	The abundance of epiphytic liverworts on the bark of Cryptomeria japonica in relation to different physical and biochemical attributes, found in Senchal Wildlife Sanctuary, Darjeeling, Eastern Himalaya	BMC ECOLOGY	Background Maintenance of biodiversity is an integral part of sustainable forest management. Epiphytic bryophytes are an important element of biodiversity. Thus, this work aims to study the role of different physical and biochemical factors in affecting the growth and proliferation of epiphytic liverworts. Fifty trees in three different plots, distributed in Senchal wildlife sanctuary, Darjeeling…	2019
J	Hilbert, DR; Koeser, AK; Roman, LA; Hamilton, K; Landry, SM; Hauer, RJ; Campanella, H; McLean, D; Andreu, M; Perez, H	Development practices and ordinances predict inter-city variation in Florida urban tree canopy coverage	LANDSCAPE AND URBAN PLANNING	Many cities around the world have set ambitious urban tree canopy cover goals, with the expectation that urban forests will provide ecosystem services as functional green infrastructure. Numerous studies have examined infra-city spatial patterns in urban tree canopy (UTC) and found that UTC relates to socioeconomic indicators and urban form. Additionally, a few studies have shown local regulation…	2019
J	Seidel, D; Ehbrecht, M; Annighöfer, P; Ammer, C	From tree to stand-level structural complexity - Which properties make a forest stand complex?	AGRICULTURAL AND FOREST METEOROLOGY	Management for complexity has become an important paradigm for European and North American forestry. Recent advancements in data processing allow for a detailed, three-dimensional and objective quantification of structural complexity in forests based on terrestrial laser scanning data. In our study, we used such 3D data from an exemplary temperate broad-leaved forest in Thuringia, Germany, to gai…	2019
J	Chen, BX; Liang, LH	Old-Growth Trees in Homesteads on the Ryukyu Archipelago, Japan: Uses, Management, and Conservation	SMALL-SCALE FORESTRY	Greening in urban areas and forests can provide people with valuable environmental and social benefits. Active involvement by local stakeholders is crucial for effective tree conservation. Our study focused on the past and current uses, management, and conservation of old-growth fukugi (Garcinia subelliptica) trees from the perspective of local stakeholders in rural homesteads on Ryukyu Archipela…	2020
J	Wan, JZ; Li, QF; Wei, GL; Yin, GJ; Wei, DX; Song, ZM; Wang, CJ	The effects of the human footprint and soil properties on the habitat suitability of large old trees in alpine urban and periurban areas	URBAN FORESTRY & URBAN GREENING	Large old trees contribute to ecosystem integrity and biodiversity in urban and periurban areas. Quantifying the factors influencing the suitable habitats of large old trees is critical for management. Because tree species are sensitive to changes in the human footprint and soil properties in alpine regions, understanding the effects of these on the habitat suitability of large old trees is cruci…	2020
J	Wu, CP; Jiang, B; Yuan, WG; Shen, AH; Yang, SZ; Yao, SH; Liu, JJ	On the Management of Large-Diameter Trees in China's Forests	FORESTS	Large-diameter trees have mainly been used for timber production in forestry practices. Recently, their critical roles played in biodiversity conservation and maintenance of ecosystem functions have been recognized. However, current forestry policy on the management of large-diameter trees is weak. As China is the biggest consumer of large-diameter timbers, how to maintain sustainable large-diame…	2020
J	Xie, CP; Yu, XY; Liu, DW; Fang, Y	Modelling suitable habitat and ecological characteristics of old trees using DIVA-GIS in Anhui Province, China	POLISH JOURNAL OF ENVIRONMENTAL STUDIES	Old trees as a natural heritage are significant components of terrestrial biodiversity, and they also play an important role in the ecosystem. An overall understanding of the distribution patterns and ecological characteristics of old trees in China's Anhui Province will provide valuable insights into old tree conservation and scientific planning. Based on the data from 617 field collection and h…	2020
J	Huang, L; Tian, LJ; Zhou, LH; Jin, C; Qian, SH; Jim, CY; Lin, DM; Zhao, L; Minor, J; Coggins, C; Yang, YC	Local cultural beliefs and practices promote conservation of large old trees in an ethnic minority region in southwestern China	URBAN FORESTRY & URBAN GREENING	Large old trees are keystone ecological entities and cultural heritages that provide vital services to humans in settlements. We investigated the abundance, species diversity, distribution patterns, and environmental and anthropogenic determinants of large old trees in Wuchuan Gelao and Miao (minority ethnic groups) Autonomous County in southwest China. We examined the role of large old trees in …	2020
J	Ali, A; Sanaei, A; Li, MS; Nalivan, OA; Pour, MJ; Valipour, A; Karami, J; Aminpour, M; Kaboli, H; Askari, Y	Big-trees - Energy mechanism underlies forest diversity and aboveground biomass	FOREST ECOLOGY AND MANAGEMENT	The macro-ecological mechanisms, underlying species diversity and productivity are not mutually exclusive, but our understanding is limited to the climatic variation in species richness and productivity along ecogeographical gradients. Yet, the ecogeographical gradients in a few large-diameter trees are not clearly tested on the linkage amongst forest diversity-structure attributes and abovegroun…	2020
J	Huang, L; Jin, C; Zhen, MM; Zhou, LH; Qian, SH; Jim, CY; Lin, DM; Zhao, L; Minor, J; Coggins, C; Chen, B; Yang, YC	Biogeographic and anthropogenic factors shaping the distribution and species assemblage of heritage trees in China	URBAN FORESTRY & URBAN GREENING	Heritage trees are recognized as elements of cultural landscapes and as keystone ecological entities in human-dominated landscapes, often bestowing high socio-cultural and ecological values. Current understanding of species distribution patterns and broad-scale species assemblages of heritage trees is limited. This study analyzed the diversity, distribution patterns, and origins of heritage trees…	2020
J	Croeser, T; Ordóñez, C; Threlfall, C; Kendal, D; van der Ree, R; Callow, D; Livesley, SJ	Patterns of tree removal and canopy change on public and private land in the City of Melbourne	SUSTAINABLE CITIES AND SOCIETY	Many cities face a struggle to reconcile ambitious tree canopy cover targets with urban development pressures. Canopy cover in The City of Melbourne, Australia, which has a target of 40 % canopy cover on public land by 2040, was analysed together with individual tree removal data, with particular focus on how many street trees were removed near major development sites between 2008 and 2017. We ob…	2020
J	Hartel, T; Nita, A; Rozylowicz, L	Understanding human-nature connections through value networks: the case of ancient wood-pastures of Central Romania	SUSTAINABILITY SCIENCE	Scattered woody vegetation generates multiple socio-economic and environmental benefits to the rural communities. Disregarding values associated with woody vegetation on pastures can decouple individuals from traditional management practices, resulting in the loss of biodiversity-rich farming landscapes. Here we employ semi-structured interviews and network analysis to understand the value networ…	2020
J	Takács, M; Szénási, A; Malatinszky, A	Polypores, Agrobacterium and ivy damage on Hungarian ancient trees	NATURE CONSERVATION-BULGARIA	Ancient trees are important habitats, confer vital ecological roles and function as cultural legacies. Old trees with large girth are keystone structures in various ecosystems. We aim to present which species amongst the greatest Hungarian trees (and some other phanerophyte plants) are damaged by polypores (the most important agents of wood decay), Agrobacterium tumefaciens (usually causing root …	2020
J	Nolan, V; Reader, T; Gilbert, F; Atkinson, N	The Ancient Tree Inventory: a summary of the results of a 15 year citizen science project recording ancient, veteran and notable trees across the UK	BIODIVERSITY AND CONSERVATION	Ancient, veteran and notable trees are ecologically important keystone organisms and have tangible connections to folklore, history and sociocultural practices. Although found worldwide, few countries have such a rich history of recording and treasuring these trees as the UK, with its extensive Royal and aristocratic land ownership, unique land management methods and long-standing interest in nat…	2020
J	Navarro-Cerrillo, RM; Gazol, A; Rodríguez-Vallejo, C; Manzanedo, RD; Palacios-Rodríguez, G; Camarero, JJ	Linkages between Climate, Radial Growth and Defoliation in Abies pinsapo Forests from Southern Spain	FORESTS	Systematic forest networks of health monitoring have been established to follow changes in tree vigor and mortality. These networks often lack long-term growth data, but they could be complemented with tree ring data, since both defoliation and radial growth are proxies of changes in tree vigor. For instance, a severe water shortage should reduce growth and increase tree defoliation in drought-pr…	2020
J	Thorn, S; Seibold, S; Leverkus, AB; Michler, T; Müller, J; Noss, RF; Stork, N; Vogel, S; Lindenmayer, DB	The living dead: acknowledging life after tree death to stop forest degradation	FRONTIERS IN ECOLOGY AND THE ENVIRONMENT	Global sustainability agendas focus primarily on halting deforestation, yet the biodiversity crisis resulting from the degradation of remaining forests is going largely unnoticed. Forest degradation occurs through the loss of key ecological structures, such as dying trees and deadwood, even in the absence of deforestation. One of the main drivers of forest degradation is limited awareness by poli…	2020
J	Schedlbauer, JL; Polohovich, S	Current and Future Carbon Storage Capacity a Southeastern Pennsylvania Forest	NATURAL AREAS JOURNAL	Temperate forests have a strong carbon sink capacity, although the future of this ecosystem service is uncertain in the eastern United States in light of widespread changes affecting succession. This study quantified aboveground carbon accumulation and storage in a southeastern Pennsylvania forest fragment, while assessing whether carbon storage capacity will be supported in the future. Six 0.2 h…	2020
J	Jin, C; Zheng, MM; Huang, L; Qian, SH; Jim, CY; Lin, DM; Zhao, L; Minor, J; Coggins, C; Chen, B; Zhang, JG; Yang, YC	Co-existence between humans and nature: Heritage trees in China's yangtze River region	URBAN FORESTRY & URBAN GREENING	The negative consequences of increased urbanization on native biological and cultural diversity have received considerable research attention. Biological and cultural diversity can be sustained by counteracting various processes of floristic homogenization and by reestablishing connections between humans and nature. However, effective instruments to help people reconnect with nature can be lackin…	2020
J	Fröhlich, A; Ciach, M	Dead tree branches in urban forests and private gardens are key habitat components for woodpeckers in a city matrix	LANDSCAPE AND URBAN PLANNING	Populations of saproxylic organisms, i.e. species that are dependent on dead or decaying wood, in urban ecosystems are limited because dead wood is regularly removed for safety and aesthetic reasons. However, depending on management policies and property ownership, a small amount of dead wood debris may be occasionally left in situ during maintenance work. As a result, some wooded habitat patches…	2020
J	Baker, SC; Chuter, A; Munks, SA; Koch, AJ	Retention of large, old trees in alternatives to clearcutting with a comparison of ground- and helicopter-based assessments	FOREST ECOLOGY AND MANAGEMENT	Habitat trees (mature live and dead trees with hollows) are a keystone habitat in Australian eucalypt forests where tree hollows typically occur in large, old trees. These trees provide potential habitat for hollow-using birds, bats and arboreal marsupials, including many threatened species. Habitat trees may be felled during forest harvesting and can also be negatively affected by wildfires. Sho…	2020
J	Mildrexler, DJ; Berner, LT; Law, BE; Birdsey, RA; Moomaw, WR	Large Trees Dominate Carbon Storage in Forests East of the Cascade Crest in the United States Pacific Northwest	FRONTIERS IN FORESTS AND GLOBAL CHANGE	Large-diameter trees store disproportionally massive amounts of carbon and are a major driver of carbon cycle dynamics in forests worldwide. In the temperate forests of the western United States, proposed changes to Forest Plans would significantly weaken protections for a large portion of trees greater than 53 cm (21 inches) in diameter (herein referred to as large-diameter trees) across 11.5 mi…	2020
J	Smith, NJ; Beese, WJ	Effects of small aggregates of mature tree retention on adjacent planted coastal Douglas-fir growth and survival	FOREST ECOLOGY AND MANAGEMENT	Long-term retention of mature trees at the time of harvesting, called variable retention, has increased significantly since the 1990s as a silvicultural practice for maintaining stand-level biodiversity. A common approach is aggregated retention where groups of trees are left to increase structural diversity and provide forest influence over the adjacent harvested area. Despite the increased glob…	2021
J	Yuan, ZQ; Ali, A; Sanaei, A; Ruiz-Benito, P; Jucker, T; Fang, L; Bai, E; Ye, J; Lin, F; Fang, S; Hao, ZQ; Wang, XG	Few large trees, rather than plant diversity and composition, drive the above-ground biomass stock and dynamics of temperate forests in northeast China	FOREST ECOLOGY AND MANAGEMENT	Large trees, as the versatile provider of ecosystem services, are the most susceptible to episodic disturbance regimes such as extreme climate and biotic agents across the globe, and hence, largely determine forest demographic processes. Despite the recognized fundamental ecological significance of large-diameter trees to above-ground biomass (AGB) stock, relatively little is known about their di…	2021
J	Uni, D; Groner, E; Soloway, E; Hjazin, A; Johnswick, S; Winters, G; Sheffer, E; Rog, I; Wagner, Y; Klein, T	Unexpectedly low δ13C in leaves, branches, stems and roots of three acacia species growing in hyper-arid environments	JOURNAL OF PLANT ECOLOGY	Aims In plant eco-physiology, less negative (enriched) carbon 13 (C-13) in the leaves indicates conditions of reducing leaf gas exchange through stomata, e.g. under drought. In addition, C-13 is expected to be less negative in non-photosynthetic tissues as compared with leaves. However, these relationships in delta C-13 from leaves (photosynthetic organs) to branches, stems and roots (non-photosy…	2021
J	Korkjas, M; Remm, L; Lohmus, A	Development rates and persistence of the microhabitats initiated by disease and injuries in live trees: A review	FOREST ECOLOGY AND MANAGEMENT	Many tree-dwelling species inhabit microhabitats that develop slowly in diseased or injured trees. Conservation planning would benefit from explicit knowledge of these processes, notably for resolving conflicts with timber production, arboricultural or public safety goals. We reviewed published rates of development of five selected common tree microhabitats and the factors affecting those rates i…	2021
J	Chen, BX; Akamine, H	Distribution and utilization of homestead windbreak Fukugi (Garcinia subelliptica Merr.) trees: an ethnobotanical approach	JOURNAL OF ETHNOBIOLOGY AND ETHNOMEDICINE	Background Garcinia subelliptica (Fukugi in Japanese) is an evergreen tropical tree, first identified in Batanes, the Philippines, which has been planted as a homestead windbreak and in coastal forests extensively on the Ryukyu Archipelago, Japan. This article focuses on the traditional uses and cultural values of Fukugi trees and provides ethnobotanical information for the conservation scheme of…	2021
J	Mohamadzade, F; Gheysari, M; Kiani, M	Root adaptation of urban trees to a more precise irrigation system: Mature olive as a case study	URBAN FORESTRY & URBAN GREENING	Water scarcity encourages municipalities to use more precise irrigation systems in arid urban landscapes. However, major concerns are associated with the adaptation of mature trees to new irrigation systems after they have matured under traditional management. We investigated the adaptation of mature olive trees to a change in irrigation system from a traditional surface to an automatic drip irri…	2021
J	Georgi, L; Kunz, M; Fichtner, A; Reich, KF; Bienert, A; Maas, HG; von Oheimb, G	Effects of local neighbourhood diversity on crown structure and productivity of individual trees in mature mixed-species forests	FOREST ECOSYSTEMS	Background Species-specific genotypic features, local neighbourhood interactions and resource supply strongly influence the tree stature and growth rate. In mixed-species forests, diversity-mediated biomass allocation has been suggested to be a fundamental mechanism underlying the positive biodiversity-productivity relationships. Empirical evidence, however, is rare about the impact of local neig…	2021
J	Leverett, RT; Masino, SA; Moomaw, WR	Older Eastern White Pine Trees and Stands Accumulate Carbon for Many Decades and Maximize Cumulative Carbon	FRONTIERS IN FORESTS AND GLOBAL CHANGE	Pre-settlement New England was heavily forested, with trees exceeding 2 m in diameter. The forests have regrown since farm abandonment, representing what is arguably the most successful regional reforestation on record and identified recently in the Global Safety Net. Temperate old-growth forest and remnant stands demonstrate that native tree species can live several hundred years and continue to…	2021
J	Schicchi, R; Speciale, C; Amato, F; Bazan, G; Di Noto, G; Marino, P; Ricciardo, P; Geraci, A	The Monumental Olive Trees as Biocultural Heritage of Mediterranean Landscapes: The Case Study of Sicily	SUSTAINABILITY	Monumental olive trees, with their longevity and their remarkable size, represent an important information source for the comprehension of the territory where they grow and the human societies that have kept them through time. Across the centuries, olive trees are the only cultivated plants that tell the story of Mediterranean landscapes. The same as stone monuments, these green monuments represe…	2021
J	Baker, WL	Restoration of forest resilience to fire from old trees is possible across a large Colorado dry-forest landscape by 2060, but only under the Paris 1.5°C goal	GLOBAL CHANGE BIOLOGY	Fire-prone dry forests often face increasing fires from climate change with low resistance and resilience due to logging of large, old fire-resistant trees. Their restoration across large landscapes is constrained by limited mature trees, physical settings, and protection. Active restoration has been costly and shown limited effectiveness, but lower cost passive restoration is less studied. I use…	2021
J	Kebrle, D; Zasadil, P; Hosek, J; Barták, V; Stastny, K	Large trees as a key factor for bird diversity in spruce-dominated production forests: Implications for conservation management	FOREST ECOLOGY AND MANAGEMENT	Large trees (also termed veteran trees or habitat trees) are keystone structures for biodiversity worldwide. Retention forestry aims to keep large trees in production stands to support biodiversity. Nevertheless, there is insufficient information about the effect of large trees on biodiversity and how many large trees should be left in different types of stands, including spruce-dominated product…	2021
J	Germain, SJ; Lutz, JA	Shared friends counterbalance shared enemies in old forests	ECOLOGY	Mycorrhizal mutualisms are nearly ubiquitous across plant communities. Yet, it is still unknown whether facilitation among plants arises primarily from these mycorrhizal networks or from physical and ecological attributes of plants themselves. Here, we tested the relative contributions of mycorrhizae and plants to both positive and negative biotic interactions to determine whether plant-soil feed…	2021
J	Nogueira, OMA; Palmeirim, AF; Peres, CA; Dos Santos-Filho, M	Synergistic effects of habitat configuration and land-use intensity shape the structure of bird assemblages in human-modified landscapes across three major neotropical biomes	BIODIVERSITY AND CONSERVATION	Maximizing biodiversity persistence in heterogeneous human-modified landscapes is hindered by the complex interactions between habitat quality and configuration of native and non-native habitats. Here we examined these complex interactions considering avian diversity across 26 sampling sites, each of which comprised of three sampling points located across a gradient of disturbance: core native ha…	2021
J	Cholewinska, O; Keczynski, A; Kusinska, B; Jaroszewicz, B	Species Identity of Large Trees Affects the Composition and the Spatial Structure of Adjacent Trees	FORESTS	Large trees are keystone structures for the functioning and maintenance of the biological diversity of wooded landscapes. Thus, we need a better understanding of large-tree-other-tree interactions and their effects on the diversity and spatial structure of the surrounding trees. We studied these interactions in the core of the Bialowieza Primeval Forest-Europe's best-preserved temperate forest ec…	2021
J	Handegard, E; Gjerde, I; Bollandsås, OM; Storaunet, KO	Identifying old Norway spruce and Scots pine trees by morphological traits and site characteristics	SCANDINAVIAN JOURNAL OF FOREST RESEARCH	Old trees are important for biodiversity, and the process of their identification is a critical process in their conservation. However, determining the tree age by core extraction, ring counts, and eventually, cross-dating by means of dendrochronology is labor-intensive and expensive. Here we examine the alternative method of estimating determining tree age by visual characteristics for old Norwa…	2021
J	Schlesinger, CA; Westerhuis, EL	Impacts of a single fire event on large, old trees in a grass-invaded arid river system	FIRE ECOLOGY	Background Large old trees are keystone structures of terrestrial ecosystems that provide unique habitat resources for wildlife. Their widespread decline worldwide has serious implications for biodiversity and ecosystem integrity. In arid regions, large trees are relatively uncommon and often restricted to areas with elevated soil moisture and nutrients. Introduced grasses, now pervasive in many …	2021
J	Jones, GM; Keyser, AR; Westerling, AL; Baldwin, WJ; Keane, JJ; Sawyer, SC; Clare, JDJ; Gutiérrez, RJ; Peery, MZ	Forest restoration limits megafires and supports species conservation under climate change	FRONTIERS IN ECOLOGY AND THE ENVIRONMENT	Climate change and fire suppression have altered disturbance regimes in forest ecosystems globally. In the seasonally dry forests of western North America, large-scale restoration may reduce severe fire and increase forest resilience but also eliminate existing habitat for sensitive wildlife species. We modeled bioregional-scale effects of forest restoration on future severe fire activity and occ…	2022
J	Gil, W	Forest clumps: objectives, consequences, and suggestions for changes in the use of this type of retention forestry under conditions of small clearcuts	SYLWAN	Retention forestry, also known as green tree retention or variable retention is a silvicultural approach in which small patches of forest or individual trees are retained during harvesting. The most com- mon form of retention forestry is leaving clumps of old trees and scattered individual trees in clearcuts, mimicking the natural dynamics of a disturbance such as windthrow or fire. The main purp…	2022
J	Nikolov, BP; Zlatanov, T; Groen, T; Stoyanov, S; Hristova-Nikolova, I; Lexer, MJ	Habitat requirements of Boreal Owl (Aegolius funereus) and Pygmy Owl (Glaucidium passerinum) in rear edge montane populations on the Balkan Peninsula	AVIAN RESEARCH	Rear-edge populations of montane species are known to be vulnerable to environmental change, which could affect them by habitat reduction and isolation. Habitat requirements of two cold-adapted boreo-alpine owl species - Boreal Owl (Aegolius funereus) and Pygmy Owl (Glaucidium passerinum) - have been studied in refugial montane populations in the western Rhodopes, South Bulgaria. Data on owl pres…	2022
J	Yener, SD	DEVELOPMENT OF PROTECTION STRATEGIES FOR MONUMENTAL AND VETERAN PLANE TREES IN ISTANBUL	FRESENIUS ENVIRONMENTAL BULLETIN	Trees that we see every day stay firm in the same place for several years. They are the symbol of nature and one of the most important living beings which are a bridge between the past, the present and the future. According to Andres [1], the monumental trees differ from others of their species regarding their unusual size, their age, or their unusual shape, which means that they are of special n…	2022
J	Martin-Guay, MO; Belluau, M; Côté, B; Handa, IT; Jewell, MD; Khlifa, R; Munson, AD; Rivest, M; Whalen, JK; Rivest, D	Tree identity and diversity directly affect soil moisture and temperature but not soil carbon ten years after planting	ECOLOGY AND EVOLUTION	Soil C is the largest C pool in forest ecosystems that contributes to C sequestration and mitigates climate change. Tree diversity enhances forest productivity, so diversifying the tree species composition, notably in managed forests, could increase the quantity of organic matter being transferred to soils and alter other soil properties relevant to the C cycle. A ten-year-old tree diversity expe…	2022
J	Suchocka, M; Wojnowska-Heciak, M; Blaszczyk, M; Gawlowska, A; Ciemniewska, J; Jarska, A; Heciak, J; Pachnowska, B	Old trees are perceived as a valuable element of the municipal forest landscape	PEERJ	Urban trees are important to maintain biodiversity and, therefore, need public acceptance. Few studies, however, have addressed the topic of social acceptability of old trees. The aim of this research was to examine city residents' perception of old trees, including hollow-bearing ones, mainly in the aspect of safety and aesthetics. A total of 448 Warsaw municipal forest' users expressed their op…	2022
J	Basham, EW; González-Pinzón, M; Romero-Marcucci, A; Carl, N; Baecher, JA; Scheffers, BR	Large, old trees define the vertical, horizontal, and seasonal distributions of a poison frog	OECOLOGIA	In tropical forests, large, old trees (LOTs) can be considered keystone structures for provisioning unique habitats such as decaying wood, roots, cavities, and epiphytes, including those that hold water (phytotelmata). These habitats may also be stratified in vertical space, for example, root structures occur at ground level and below, whereas epiphytes occur above-ground. Canopy habitat is utili…	2022
J	Sharpe, LL; Prober, SM; Gardner, JL	In the Hot Seat: Behavioral Change and Old-Growth Trees Underpin an Australian Songbird's Response to Extreme Heat	FRONTIERS IN ECOLOGY AND EVOLUTION	Anthropogenic climate change is increasing the frequency and intensity of heat waves, thereby threatening biodiversity, particularly in hot, arid regions. Although free-ranging endotherms can use behavioral thermoregulation to contend with heat, it remains unclear to what degree behavior can buffer organisms from unprecedented temperatures. Thermoregulatory behaviors that facilitate dry heat loss…	2022
J	Shive, KL; Wuenschel, A; Hardlund, LJ; Morris, S; Meyer, MD; Hood, SM	Ancient trees and modern wildfires: Declining resilience to wildfire in the highly fire-adapted giant sequoia	FOREST ECOLOGY AND MANAGEMENT	Ancient giant sequoias Sequoiadendron giganteum (Lindl.) J. Buchholz are highly valued trees with limited distribution. They are the most massive trees on earth, and they have exceptional longevity (>3,000 years). Given their extraordinary resilience to wildfire, insects, and disease, most managers hoped giant sequoias would be resistant to anthropogenic change. However, the warming climate and f…	2022
J	Atindehou, MML; Avakoudjo, HGG; Idohou, R; Azihou, FA; Assogbadjo, AE; Adomou, AC; Sinsin, B	Old Sacred Trees as Memories of the Cultural Landscapes of Southern Benin (West Africa)	LAND	Large old trees (LOTs) are emblematic elements of the cultural landscape and can live for hundreds of years. They represent an intermediate aspect of cultural heritage, linking spirits and humans. They can also provide a range of ecosystem services. In spite of their importance, declining numbers have been reported. This study examined the diversity of LOTs and the impact of anthropogenic threats…	2022
J	Liu, WY; Chuang, YC	To exclude or not to exclude? The effect of protest responses on the economic value of an iconic urban heritage tree	URBAN FORESTRY & URBAN GREENING	It is a common practice for many studies using the contingent valuation method (CVM) to censor protest responses, but this practice may make data structures incomplete and lead to sample selection bias at the final analysis stage for economic evaluation. This study adopted the CVM to assess the economic value of QiedongWang-Gong (Bischofia javanica) (QWG), the only urban heritage tree over a thou…	2022
J	Nakládal, O; Zumr, V; Remes, J; Machácová, M; Pesková, V	Heritage Trees as an Important Sanctuary for Saproxylic Beetles in the Central European Landscape: A Case Study from Litovelske Pomoravi, Czech Republic	FORESTS	Intensive forest and agroforestry management has greatly reduced the biodiversity of saproxylic organisms. Large trees are one of the most important refuges of saproxylic beetles. These large trees that grow outside and inside the forest are declining in the wider landscape. Heritage trees are one of the essential groups of beneficial trees in the landscape. We investigated saproxylic beetles ass…	2022
J	Wetherbee, R; Birkemoe, T; Asplund, J; Renco, M; Sverdrup-Thygeson, A	It takes a community to maintain a tree hollow: Food web complexity enhances decomposition and wood mould production	FUNCTIONAL ECOLOGY	Veteran trees are keystone structures and play vital roles in ecosystems. Tree hollows, which are filled with a mix of leaves and wood that is transformed by the biotic community into wood mould, represent an important microhabitat. Tree hollow communities consist of three major groups of organisms: microbes, mesofauna (nematodes, mites and springtails) and macrofauna (beetles, millipedes and oth…	2022
J	Nolan, V; Gilbert, F; Reed, T; Reader, T	Distribution models calibrated with independent field data predict two million ancient and veteran trees in England	ECOLOGICAL APPLICATIONS	Large, citizen-science species databases are powerful resources for predictive species distribution modeling (SDM), yet they are often subject to sampling bias. Many methods have been proposed to correct for this, but there exists little consensus as to which is most effective, not least because the true value of model predictions is hard to evaluate without extensive independent field sampling. …	2022
J	Fu, QC; Qiu, EF; Zhang, Y; Huang, LH; Wang, HC; Jiang, SS	Discussion of the Distribution Pattern and Driving Factors of 2 Large Old Tree Resources in Beijing	FORESTS	Known as living fossils, large old trees play an important role in ecology, landscape, and culture and are an important part of ecosystems and human settlements. The aim of this paper is to provide suggestions for the protection of urban large old tree resources and the selection of large old tree backup resources. First, we conducted a statistical analysis on the composition, distribution, and i…	2022
J	Hou, HP; Zhang, LC; Bi, HT; He, J; Cai, EX; Ren, WQ	Differential characteristics and driving forces of the spatial distribution of heritage trees in Luoyang, an ancient capital of China	FRONTIERS IN ENVIRONMENTAL SCIENCE	Heritage trees have important historical, landscape, and ecological value. Exploring the spatial distribution pattern of heritage trees is of great importance to the construction of ecological civilization and the connotation of regional history and culture. This paper took 5,216 heritage trees in Luoyang, an ancient capital of China, as the research object and used geospatial analysis methods an…	2022
J	Piovesan, G; Cannon, CH; Liu, JJ; Munné-Bosch, S	Ancient trees: irreplaceable conservation resource for ecosystem restoration	TRENDS IN ECOLOGY & EVOLUTION	Ancient trees contribute multifaceted ecosystem benefits to old-growth forests, rewilding, and human cultural landscapes. As such, we call for international efforts to preserve these hubs of diversity and resilience. A global coalition utilizing advanced technologies and community scientists to discover, protect, and propagate ancient trees is needed before they disappear.	2022
J	Puentes, RBR; Susa, MSR	Old trees, sprouts, and seeds of the cloud forest: the voices of the campesinos	ECOLOGY AND SOCIETY	The purpose of this study was to address the relationship between campesinos and nature. Using a case study in the Tropical Andes, we focused on the relationships between elders, adults, and children and the cloud forest. Tropical montane cloud forests (TMCFs) are among the most diverse and most threatened ecosystems worldwide. They offer a vast number of ecosystem services to society at local, r…	2022
J	Dong, YL; Agathokleous, E; Liu, SR; Yu, Z	Demographic changes in China's forests from 1998 to 2018	FOREST ECOSYSTEMS	Background: Tree demography is an essential indicator of various forest ecosystem services, and understanding its changes is critical for the sustainable management of forests. During the past four decades, China implemented unprecedented forest restoration projects, which altered tree demography by increasing the number of trees and introducing new species. However, it remains unclear how specie…	2023
J	Williams, JL; Lindenmayer, D; Mifsud, B	The largest trees in Australia	AUSTRAL ECOLOGY	Large old trees have many critical ecological functions. We collated information about Australia's tallest and largest (by circumference) trees from several databases. The 20 tallest trees in Australia are currently all Mountain Ash (Eucalyptus regnans) found primarily in Tasmania. There are also some Mountain Ash trees in Victoria which are over 90 m tall and still increasing in height. The 20 l…	2023
J	Majdanová, L; Hofmeister, J; Pouska, V; Mikolás, M; Zíbarová, L; Vítková, L; Svoboda, M; Cada, V	Old-growth forests with long continuity are essential for preserving rare wood-inhabiting fungi	FOREST ECOLOGY AND MANAGEMENT	An ongoing loss of Europe's old-growth forests urgently calls for improving our understanding of native biodi-versity response to habitat changes. Studies disentangling the effects of habitat quantity, quality, and continuity on species diversity are rare, however, understanding the differences between these effects is crucial for forest management and conservation efforts. Here, we investigated …	2023
J	Wang, YY; Song, Z; Zhang, XQ; Wang, HX	Effects of Tree Diversity, Functional Composition, and Large Trees on the Aboveground Biomass of an Old-Growth Subtropical Forest in Southern China	FORESTS	Forest aboveground biomass (AGB) plays an important role in regulating the global carbon cycle and is thus an essential component of ecosystem functioning. In the relationships between biodiversity and ecosystem functioning (BEF), studies have shown that many biotic factors (e.g., species, functional traits, and large trees) and abiotic factors have significant impacts on AGB. However, the relati…	2023
J	de Lima, RB; Görgens, EB; da Silva, DAS; de Oliveira, CP; Batista, APB; Ferreira, RLC; Costa, FRC; de Lima, RAF; Aparício, PD; de Abreu, JC; da Silva, JAA; Guimaraes, AF; Fearnside, PM; Sousa, TR; Perdiz, R; Higuchi, N; Berenguer, E; Resende, AF; Elias, F; de Castilho, CV; de Medeiros, MB; de Matos, JR; Sardinha, MA; Freitas, MAF; da Silva, JJ; da Cunha, AP; Santos, RM; Muelbert, AE; Guedes, MC; …	Giants of the Amazon: How does environmental variation drive the diversity patterns of large trees?	GLOBAL CHANGE BIOLOGY	For more than three decades, major efforts in sampling and analyzing tree diversity in South America have focused almost exclusively on trees with stems of at least 10 and 2.5 cm diameter, showing highest species diversity in the wetter western and northern Amazon forests. By contrast, little attention has been paid to patterns and drivers of diversity in the largest canopy and emergent trees, wh…	2023
J	Parsons, CR; Cunningham, S; Roux, DSL; Gibbons, P	The impact of greenfield residential development on mature trees	URBAN FORESTRY & URBAN GREENING	Mature trees provide a range of ecosystem services in urban landscapes, represent important wildlife habitat, and impact positively on human wellbeing. However, mature trees are perceived as a risk to people and infrastructure and occupy land suitable for development. Trees are slow to reach ecological maturity and thus difficult to replace when removed. In this study, we: (a) quantified native c…	2023
J	Yang, Y; Li, BB; Shi, PJ; Li, Z	Assessing spatiotemporally varied ecohydrological effects of apple orchards based on regional-scale estimation of tree distribution and ages	AGRICULTURAL WATER MANAGEMENT	The forest ecohydrological processes change with time of tree plantation; however, it remains challenging to estimate tree ages at the regional scale. The objective of this study is to estimate the regional-scale apple tree distribution and ages, and further use it as a bridge to quantify the impacts of apple orchards on hydrological processes. Taking the Changwu County on the Loess Plateau of Ch…	2023
J	Hauck, M; Csapek, G; Dulamsuren, C	The significance of large old trees and tree cavities for forest carbon estimates	FOREST ECOLOGY AND MANAGEMENT	Large old trees have declined worldwide, even though they play a prominent role in biodiversity and also in carbon stocks of forests. We were interested in the contribution of large old trees to aboveground stand biomass and the role of wood decay inside the trunk and tree cavities for biomass and thus organic carbon stocks. We investigated this question using the example of old-growth oak forest…	2023
J	Threlfall, CG; Ordóñez-Barona, C; Livesley, SJ; Baumann, J; Callow, D; Davern, M; English, A; Fuller, RA; Hertzog, K; Hochuli, DF; van der Ree, R; Kendal, D	Tree removals as socioecological experiments in cities	FRONTIERS IN ECOLOGY AND THE ENVIRONMENT	As keystone structures in urban ecosystems, trees are critical to addressing many of the current livability, health, and environmental challenges facing cities. Every day, trees are removed from urban landscapes as part of routine management. These tree removals are an opportunity for implementing manipulative experiments to directly measure the social and ecological functions of trees. Here we r…	2024
J	Xie, CP; Chen, L; Luo, W; Jim, CY	Species diversity and distribution pattern of venerable trees in tropical Jianfengling National Forest Park (Hainan, China)	JOURNAL FOR NATURE CONSERVATION	Venerable trees are precious natural-cum-cultural heritage and an important component of regional biodiversity, with significant social, cultural and ecological values. A thorough understanding of their spatial patterns in relation to environmental factors can foster co-management for conservation and sustainable resource use. The Jianfengling National Forest Park in tropical China is a unique an…	2024
J	Fu, QC; Qiu, EF; Zhang, Y; Wang, HC; Huang, LH	Mechanisms of trunk cavity formation of large old trees in urban landscapes: A case study on four tree species in Beijing	ECOLOGICAL INDICATORS	Cavity trees play a crucial role in enhancing urban biodiversity, despite limited habitat space. Understanding these aspects is of paramount importance for promoting biodiversity in urban environments. Nevertheless, there is a paucity of extensive research on the characteristics and formation mechanisms of cavity trees across diverse tree species in urban landscapes. In this study, Arbotom sonic …	2024
J	Gloor, R; Svitok, M; Mikolás, M; Hofmeister, J; Halda, J; Janda, P; Sabatini, FM; Zemanová, L; Buechling, A; Kozák, D; Ferencík, M; Frankovic, M; Dusátko, M; Svoboda, M	Sustaining forest biodiversity: Exploring the effect of long-term natural disturbance dynamics on contemporary lichen communities in primary forest ecosystems	FOREST ECOSYSTEMS	In this era of biodiversity loss and climate change, quantifying the impacts of natural disturbance on forest communities is imperative to improve biodiversity conservation efforts. Epiphytic and epixylic lichens are effective forest quality bioindicators, as they are generally long-lived organisms supported by continuity of speci fic forest structures and their associated microclimatic features.…	2024
J	Yao, N; Gu, CX; Qi, JD; Shen, SG; Nan, B; Wang, HJ	Protecting Rural Large Old Trees with Multi-Scale Strategies: Integrating Spatial Analysis and the Contingent Valuation Method (CVM) for Socio-Cultural Value Assessment	FORESTS	Governments are faced with the unique challenge of implementing large-scale and targeted protection against the global decline of large old trees. Incorporating socio-cultural values and encouraging public involvement are important parts of conservation policy. However, current studies on the socio-cultural valuation of large old trees are still limited, and how rural residents perceive the human…	2024
J	Li, T; Sun, QQ; Zou, HF; Marschner, P	Climate Sensitivity and Drought Legacy of Tree Growth in Plantation Forests in Northeast China Are Species- and Age-Dependent	REMOTE SENSING	The occurrence, frequency, and severity of drought are accelerating due to global warming. Understanding the vulnerability of plantation forests to climate change, particularly to drought events, is critical to revealing the underlying mechanisms of tree resilience, recovery, and acclimation, which are important for plantation management. How the stand age affects the climate sensitivity of tree …	2024
J	Rigo, F; Paniccia, C; Anderle, M; Chianucci, F; Obojes, N; Tappeiner, U; Hilpold, A; Mina, M	Relating forest structural characteristics to bat and bird diversity in the Italian Alps	FOREST ECOLOGY AND MANAGEMENT	The global decline of biodiversity has affected European forests, involving many tree species and forest-dwelling threatened animals. An integrated approach linking forest structure and multi-taxon diversity is increasingly needed to maintain the multifunctionality of forest ecosystems. We investigated the relationship between forest structure, deadwood elements, canopy attributes, and tree-relat…	2024
J	Liu, B; Yao, J; Xu, Y; Huang, JH; Ding, Y; Zang, RG	Latitudinal variation and driving factors of above-ground carbon proportion of large trees in old-growth forests across China	SCIENCE OF THE TOTAL ENVIRONMENT	Large trees play a vital role in forest carbon stocks, dominating the distribution of community biomass. However, climate change and deforestation are reducing large trees globally, resulting in regional differences in their contribution to carbon stocks. Here, we examined the latitudinal change pattern and drivers of large trees' contributions to stand carbon stocks. Above-ground carbon storage …	2024
J	Xie, CP; Liu, C; Liu, DW; Jim, CY	Charting the Research Terrain for Large Old Trees: Findings from a Quantitative Bibliometric Examination in the Twenty-First Century	FORESTS	Despite their relatively small numbers, large old trees play disproportionately important roles in global biodiversity and ecosystem functions. There is a lack of systematic reviews and quantitative analyses of the accumulated literature. Understanding the research context and evolution could pump prime research and conservation endeavors. Using the comprehensive Web of Science, we applied VOSvie…	2024
J	Pasques, O; Munné-Bosch, S	Ancient trees are essential elements for high- mountain forest conservation: Linking the longevity of trees to their ecological function	PROCEEDINGS OF THE NATIONAL ACADEMY OF SCIENCES OF THE UNITED STATES OF AMERICA	Mature forests and their extremely old trees are rare and threatened ancient vestiges in remote European high- mountain regions. Here, we analyze the role that extremely long - living trees have in mature forests biodiversity in relation to their singular traits underlying longevity. Tree size and age determine relative growth rates, bud abortion, and the water status of long- living trees. The o…	2024
J	Saeki, I; Hioki, S; Azuma, WA; Osada, N; Niwa, S; Ota, AT; Ishii, H	Legacy over a thousand years: Canopy soil of old-growth forest fosters rich and unique invertebrate diversity that is slow to recover from human disturbance	BIOLOGICAL CONSERVATION	Canopy ecosystems provide a wide range of ecosystem services, but because they are difficult to access, knowledge about their conservation is limited. Yakushima World Heritage Site in Japan is characterized by oldgrowth forests with huge Japanese cedars (Cryptomeria japonica). Canopy soil, originating from litter, is present in the cedars' crowns, and offers habitat for abundant epiphytes. We hyp…	2024
J	Niang, F; Marchand, P; Sambou, B; Fenton, N	Exploring the effects of forest management on tree diversity, community composition, population structure and carbon stocks in sudanian domain of Senegal, West Africa	FOREST ECOLOGY AND MANAGEMENT	Human disturbances lead to forest degradation and a drastic reduction in forest area. In Africa, the most affected continent by this phenomenon, selective cutting of trees remains the main forest management strategy. However, the effects of management on biodiversity are insufficiently known, particularly in Africa. We investigated how forest management affects tree species diversity, composition…	2024
J	Motta, R; Alberti, G; Ascoli, D; Berretti, R; Bilic, S; Bono, A; Milic, C; Vojislav, D; Finsinger, W; Garbarino, M; Govedar, Z; Keren, S; Meloni, F; Ruffinatto, F; Nola, P	Old-growth forests in the Dinaric Alps of Bosnia-Herzegovina and Montenegro: a continental hot-spot for research and biodiversity	FRONTIERS IN FORESTS AND GLOBAL CHANGE	Introduction According to various censuses, Europe has less than 1.5 million ha of old-growth forests (OGF). Most of them are in the boreal zone, while their presence in the temperate zone is residual and fragmented.In the framework of the EU biodiversity strategy, it has been adopted a broad definition of OGF which includes late-seral forests and forests with some management legacies. However, r…	2024
J	Milford, AB; Johansen, J; Karstad, S; Schei, FH	Historical signs in the landscape: Ecosystem services, motivation and challenges of pollarding in Western Norway	AGROFORESTRY SYSTEMS	Pollarding in agroforestry systems was traditionally an important practice for fodder acquisition in Western Norway, as well as in many other parts of the world. The practice has long been in decline, but to maintain cultural landscapes and biodiversity enhancement from pollarding, farmers now receive a public grant for each tree they pollard. In this interdisciplinary study we investigate which …	2024
J	Yuan, S; Jiang, Y; Cui, MH; Shi, DD; Wang, SJ; Kang, MY	Age-specific response to climate factors and extreme drought events in radial growth of Picea likiangensis	SCIENCE OF THE TOTAL ENVIRONMENT	The influence of tree age on the growth response of Picea likiangensis, a predominant timber species in southwestern China, to climatic factors has been under-researched. In this study, we examined the relationships between tree age and the response of P. likiangensis to climatic factors and extreme drought events using tree-ring samples procured from the southeastern edge of the Tibetan Plateau.…	2024
J	Xu, ZZ; Xu, Q; Liu, KY; Liu, Y; Du, JH; Yi, KX; Zhou, XK; Lin, W; Li, H	Evolvement of Spatio-Temporal Pattern and Driving Forces Analysis of Ancient Trees Based on the Geographically Weighted Regression Model in Guangzhou and Foshan, China	FORESTS	Ancient trees play an important ecosystem service role in high-density cities, revealing the zonal distribution characteristics of vegetation under climate influence. The ancient trees in Guangzhou and Foshan in 2018 and 2023 were taken as study objects to explore the evolution of their spatio-temporal patterns and to analyze the spatial differentiation characteristics of their driving factors us…	2024
J	Fröhlich, A; Przepióra, F; Drobniak, S; Mikusinski, G; Ciach, M	Public safety considerations constraint the conservation of large old trees and their crucial ecological heritage in urban green spaces	SCIENCE OF THE TOTAL ENVIRONMENT	Large old trees in urban public green spaces deliver a diversity of values essential for human well-being, including biodiversity conservation. Yet, the conservation of large old trees bearing key wildlife microhabitats interferes with safety considerations. This intuitive notion, however, is backed by an insufficient and scattered body of evidence. Here, we empirically examined this process usin…	2024
J	Wonglangka, W; Han, F	Green Heritage and Lanna Urban Identity: A Study of Temples in Chiang Mai Old City	SUSTAINABILITY	This study employs the Historic Urban Landscape (HUL) framework to explore the integration of landscape plants as green heritage with Lanna urban identity in Chiang Mai Old City, Thailand. The research focuses on 38 Lanna temples, investigating the characteristics and roles of plant materials in these sacred spaces. Through comprehensive ground surveys, GIS mapping, and structured interviews with…	2024
J	Xie, CP; Wu, SS; Liu, DW; Luo, W; Jim, CY	Species composition, distribution patterns, and conservation needs of large old trees in Baisha, southern China	URBAN ECOSYSTEMS	Large old trees (LOTs) are important ecological assets that contribute significantly to biodiversity, ecosystem functioning and local culture. This study analyzed the abundance, species composition, spatial and altitudinal distribution patterns, and conservation needs of LOTs in Baisha County, tropical southern China. We conducted a comprehensive field survey of 301 LOTs and recorded their biolog…	2024
J	Baliva, M; Palli, J; Perri, F; Iovino, F; Luzzi, G; Piovesan, G	The return of tall forests: Reconstructing the canopy resilience of an extensively harvested primary forest in Mediterranean mountains	SCIENCE OF THE TOTAL ENVIRONMENT	Understanding recovery times and mechanisms of ecosystem dynamics towards the old-growth stage is crucial for forest restoration, but still poorly delineated in Mediterranean. Through tree-ring methods, we reconstructed the return of a tall canopy after severe human disturbance in a mixed beech ( Fagus sylvatica) ) and silver fir ( Abies alba) ) forest, located at a mountain site in the southern …	2024
J	Carrari, E; Bellandi, A; Costafreda-Aumedes, S; Dibari, C; Ferrini, F; Fineschi, S; Giuntoli, A; del Fa, RM; Moriondo, M; Mozzo, M; Padovan, G; Riminesi, C; Bindi, M	A novel framework of smart monitoring to face the challenges of tree management in historic gardens	ENVIRONMENTAL RESEARCH	Historic gardens are green spaces characterised by tree stands with several veteran specimens of high artistic and cultural value. Such valuable plant components have to cope with biotic and abiotic stress factors as well as ongoing senescence processes. Maintaining tree health is therefore crucial to preserve their ecosystem services, but also to protect the monument and visitor health. In this …	2024
J	Smith, A; Granhus, A; Astrup, R	An investigation into the age structure of Norway spruce and Scots pine stands in Norway	ECOLOGICAL INDICATORS	Forest age structure is one of the most important ecological indicators of forest sustainability in terms of biodiversity, forest history, harvesting potentials, carbon storage, and recreational values. The available information on the forest age is most often stand age from forest management plans or national forest inventories. Depending on the definition, stand age is often not a good indicato…	2024
J	Tian, PP; Liu, YF; Lyu, W; Wang, HC	Exploring influential factors on biomass and diversity of ancient trees in human-dominated regions: A case study in Guangdong Province, China	JOURNAL OF CLEANER PRODUCTION	Ancient trees, which are vital for biodiversity and cultural heritage, maintain species richness, ecosystem resilience, and societal interconnectedness. However, escalating global climate change and human activities have led to widespread declines in ancient tree diversity and habitat degradation. Hence, understanding ancient tree dynamics is vital for precise conservation strategies, fostering h…	2024
J	Szilágyi, K; Tóth, B; Doma-Tarcsányi, J; Mohácsi, A; Szabó, K	New Approaches for Regeneration of an Outstanding Baroque Living Heritage, the Széchenyi Linden Allée in Hungary	LAND	All & eacute;es used to be the essential artistic tools and indispensable parts of the strictly architectural, formal Baroque gardens. Beyond the practical purposes of edging paths and garden ways for walking, hunting, or horse and carriage riding, all & eacute;es played a vital role in marking visual and landscape connections and thus the spatial projection of the noble estate, its wealth, and s…	2024
J	Ngugi, MR; Hua, Q; Knight, J; Dowling, R; Kington, D; Burns, D	Radiocarbon ageing of Indigenous culturally-significant trees for bushfire management on Minjerribah (North Stradbroke Island), southeast Queensland	ECOLOGICAL MANAGEMENT & RESTORATION	Partnerships between Indigenous People and governments for joint management of ancestral lands, designated as protected conservation areas for biodiversity and cultural heritage, provide an opportunity to leverage accumulated traditional land management knowledge with emerging science. In Australia, veteran or large old trees in natural landscapes are of significant ecological importance, and amo…	2024
J	Lin, ZS; Yang, ZQ; Yuan, JH	Research on the design and image perception of cultural landscapes based on digital roaming technology	HERITAGE SCIENCE	The preservation and advancement of cultural heritage continue to present significant challenges, arising from conflicting objectives, concepts, methodologies, and limited resources. Image perception not only serves as an observational tool for cultural heritage but also as a research method to uncover deeper meanings and implications. To explore the complex dynamics of cultural heritage and addr…	2024
J	Halpin, CR; Lorimer, CG; Burton, J; Webster, CR; Palik, BJ	Long-term effects of group selection, single-tree selection, and clearcutting on individual-tree and stand volume growth in northern hardwoods of the Great Lakes region	FORESTRY	Group selection and small patch cutting are widely viewed as more aesthetically acceptable alternatives to clearcutting for regenerating tree species of low shade tolerance, and they may enhance resilience in the face of climate change. However, little evidence is available on how production rates compare with those of other silvicultural systems. We used CANOPY, a spatially explicit, individual-…	2025
J	Mnasri, SR; Montemurro, C; Miazzi, MM; Debbabi, OS	Unveiling the Genetic Diversity of Tunisian Monumental Olive Trees to Enhance the Olive Sector	HORTICULTURAE	The centennial olive trees of Tunisia serve as enduring symbols of resilience, having withstood the test of time while witnessing the effects of climate change, rising temperatures, water scarcity, and the emergence of new diseases. Presently, there is a notable lack of research on the genomic analysis of ancient trees. This study investigates the genetic diversity of twenty-eight ancient olive s…	2025
J	Stevenson, JL; Tetzlaff, D; Birkel, C; Soulsby, C	Contrasts in Ecohydrological Partitioning of Heterogeneous Urban Green Spaces in Energy-Limited Versus Water-Limited Hydroclimates	HYDROLOGICAL PROCESSES	Urban green spaces (UGS) provide essential ecosystem services (ES), for example, precipitation infiltration for flood mitigation, transpiration (Tr) for local atmosphere cooling and groundwater recharge (Gr) for drinking water provision. However, vegetation type impacts the ecohydrological partitioning of incoming precipitation and therefore ES provision, whilst flux rate potential is different i…	2025
J	Stara, K; Tsiakiris, R; Wong, JLG; Healey, JR; Govigli, VM; Halley, JM	Can Spirituality Save Centuries-Old Trees and Forests? A Study from the Mountains of Northwest Greece	ZYGON	The Sacred Natural Sites (SNS) of the Epirus region of Greece are either solitary trees or groups of trees adjacent to churches or old-growth forests associated with villages. SNS contain naturally shaped, centuries-old trees of various species. Rules enforced by fear of supernatural punishment mean local people did not cut the trees of SNS for timber or fodder. Church trees are associated with r…	2025
J	Wu, TT; Chen, ZZ; Chen, YQ; Chen, YK; Lei, JR; Chen, XH; Li, YL; Pan, XY	Biomass Characteristics of Tropical Montane Rain Forest in National Park of Hainan Tropical Rainforest	LAND	Forest biomass, as a carrier of carbon, is an important indicator for judging forest productivity, stability and sustainable development capacity. Using the survey data of sample plots in eight forest areas in central Hainan, the biomass distribution of tropical mountain rainforests in National Park of Hainan Tropical Rainforest in different community sizes, diameter classes, altitudes and spaces…	2025
J	Chisholm, PJ; Gray, AN	Populations of large-diameter trees are increasing across the United States	PROCEEDINGS OF THE NATIONAL ACADEMY OF SCIENCES OF THE UNITED STATES OF AMERICA	Large-diameter trees provide vital ecological functions in forested ecosystems. Old, large-diameter trees may also be vulnerable to climate-driven mortality events, but past work on large tree populations has been geographically limited. Here, we characterize the population of large-diameter trees from two size categories, 50 to 100 cm diameter at breast height (DBH) (medium) and >100 cm DBH (big…	2025
J	Kim, S; Bergeron, Y; Raymond, P; Thiffault, N; Girona, MM	Natural regeneration 18 years after experimental silvicultural treatments in Canadian boreal forests	FOREST ECOLOGY AND MANAGEMENT	In Canada, clearcutting is the most widely used silvicultural system in boreal forests despite potential impacts on forest simplification and biodiversity loss. Retaining mature trees is suggested to maintain stand structure and biodiversity, especially for promoting the regeneration of shade-tolerant species. Partial harvesting is considered a promising alternative to the clearcutting system as …	2025
J	Murphy, MJ	Historic Heritage Trees in the Red Gum Parks between Tocumwal and Swan Hill in the Riverina Bioregion of Southern Inland New South Wales, Australia	ECOLOGICAL MANAGEMENT & RESTORATION	Because of their long lifespan, trees can be a form of living cultural heritage. Culturally modified trees (CMTs) are tangible and spatially precise evidence of past methods of resource use and land management, illustrating how humans have interacted with and to varying extents shaped their local environment. Conservation reserves can be significant repositories of CMTs that have been lost from e…	2025
J	Mangwane, M; Madakadze, IC; Tjelele, TJ; Ramoelo, A	Patterns of mature woody plant species encroachment on vegetation structure, density, and diversity of the understory layer across the Marikana Thornveld	FRONTIERS IN ECOLOGY AND EVOLUTION	Introduction Bush encroachment has a negative impact on the vegetation structure, ecosystem functions, and services of savanna rangelands. Woody plant encroachment creates an imbalance in the grass-to-tree ratio, leading to a decline in ecosystem services, including grazing capacity and soil nutrients.Methods This study aimed to evaluate the vegetation structure, diversity, and relationships of t…	2025
J	Rubio-Cuadrado, A; Dorado-Liñán, I; López, R; Camarero, JJ	A decade of lost growth in old trees: aging shapes the impacts of drought and late frost events on European beech	AGRICULTURAL AND FOREST METEOROLOGY	Studying growth declines and the factors that cause them, such as droughts or late spring frosts, is key to understanding their influence on forest productivity. However, most of the currently used methodologies to assess these events have drawbacks that can lead to erroneous conclusions. The increasing frequency and importance of these growth declines is linked to a higher climate variability an…	2025
J	Pan, Y; Wang, SJ; Xie, CP; Jim, CY	Species diversity and spatial pattern of heritage trees in Taiyuan	SCIENTIFIC REPORTS	Heritage trees are key to maintaining biodiversity, supporting ecosystem services, and preserving cultural heritage. This study investigates the species composition, spatial distribution patterns, and conservation needs of heritage trees in ancient Taiyuan city in Northern China, focusing on their cultural-ecological significance and urbanization threats. Using redundancy analysis, we surveyed 47…	2025
J	Yan, H; Mo, JF; Cao, Y; Zhao, JF; Shugart, HH	Separating Biomass Gains and Losses of Planted Forest and Natural Forest and Their Contributions to Forest Biomass Carbon Storage in China for 2005-2020	FORESTS	Quantifying the spatio-temporal dynamics of forest biomass in both natural and planted forests over large areas has proven challenging. Using a remote sensing data-based method, this study presents a novel approach to separate the biomass gains and losses of planted forests and natural forests and to quantify their independent contributions to total forest biomass changes. Annual forest biomass d…	2025
J	Zuo, X	Spatial Dynamic Evaluation of Habitat Suitability of Old Pistacia chinensis in Qujing City Based on MaxEnt Model	JOURNAL OF SUSTAINABLE FORESTRY	The number of old trees has declined sharply in recent years due to climate change and human activities, threatening regional biodiversity and ecosystem integrity. To investigate changes in environmental parameters and habitat suitability for old trees, the MaxEnt model was applied to old Pistacia chinensis in Qujing City. The model demonstrated strong predictive performance, achieving an AUC val…	2025
J	Olano, JM; Micó, E; Durà-Alemañ, CJ; García-Hidalgo, M; Sangüesa-Barreda, G	Cessation of traditional pruning threatens communal dehesas of deciduous oaks in the Western Mediterranean	FOREST ECOLOGY AND MANAGEMENT	Open woodlands (dehesas) conformed traditional agrosilvopastoral systems in the Western Mediterranean. Communal deciduous oak dehesas were essential to rural economies for centuries. They were managed through tree pruning and grazing, enabling the coexistence of pasture and tree cover. The singular nature of this ecosystem fosters the persistence of ancient trees and species associated with old g…	2025
J	Vargas-Gaete, R; Salas-Eljatib, C; Fernández-Urrutia, C; Fuentes-Ramírez, A; Almonacid, L	Heritage trees: getting to know the oldest inhabitants of a city in southern Chile	URBAN FORESTRY & URBAN GREENING	Since ancient times, trees and vegetation have been integral to urban spaces, appreciated for their ecosystem services and socio-ecological benefits. Paradoxically, urban sprawl has historically been a significant driver of forest loss. Consequently, there are few examples where original primary forests and native tree individuals have not been affected by urban expansion. In south-central Chile …	2025
J	Budau, R; Timofte, CSC; Mirisan, LV; Bei, M; Dinca, L; Murariu, G; Racz, KA	Living Landmarks: A Review of Monumental Trees and Their Role in Ecosystems	PLANTS-BASEL	Monumental trees, defined by their exceptional size, form, and age, are critical components of both cultural heritage and ecological systems. However, their conservation faces increasing threats from habitat fragmentation, climate change, and inadequate public policies. This review synthesized global research on monumental trees by analyzing 204 peer-reviewed articles published between 1989 and 2…	2025
J	Jones, AL; Gardner, A; Hayes, F; Pfrang, C; Jeffers, ES	The effect of elevated CO2 on hyperspectral leaf reflectance in mature trees	TREES-STRUCTURE AND FUNCTION	Key messageExperimentally elevated CO2 does not significantly alter the overall leaf reflectance of mature Quercus robur L., but increases Plant Senescence Reflectance Index (PSRI) suggesting a change in the ratio of chlorophyll to carotene content.Rising atmospheric CO2 concentrations, driven by anthropogenic emissions, are projected to reach 550 ppm by 2050. Elevated CO2 (eCO2) is expected to h…	2025
J	Xie, CP; Huang, C; Jiang, SS; Tian, E; Liu, DW	Heritage Trees of Lingshui, China: Diversity, Distribution, and Conservation Challenges	BIORESOURCES	Heritage trees, as vital bioresources, enhance urban ecosystems and cultural heritage in Lingshui, Hainan, China. Yet, urbanization and environmental shifts threaten their persistence, necessitating detailed studies for conservation. From 2023 to 2024, the authors surveyed 133 heritage trees across 18 species, 14 genera, and 10 families. Tamarindus indica L. dominated (importance value 37.60), fo…	2025
J	D'hont, B; Calders, K; Antonelli, A; Berg, T; Cherlet, W; Dayal, K; Fitzpatrick, OJ; Hambrecht, L; Leponce, M; Lucieer, A; Pascal, O; Raumonen, P; Verbeeck, H	Integrating terrestrial and canopy laser scanning for comprehensive analysis of large old trees: Implications for single tree and biodiversity research	REMOTE SENSING IN ECOLOGY AND CONSERVATION	Large old trees provide multiple ecosystem services and contribute disproportionately to forest biomass and biodiversity. Yet their canopies remain among the least-explored terrestrial habitats, despite their structural influence on key ecological processes such as light interception, moisture regulation, carbon storage and habitat formation. While terrestrial laser scanning (TLS) captures tree s…	2025
J	Croeser, T; Weisser, WW; Hurley, J; Rötzer, T; Parhizgar, L; Sun, Q; Bekessy, SA	Defining 'adequate' tree protection: Meeting urban canopy targets requires careful retention of mature trees	LANDSCAPE AND URBAN PLANNING	Canopy cover is increasingly recognised as an important aspect of the urban landscape, and as a result urban forestry plans have been adopted in many cities globally. These are often built around ambitious canopy cover targets, with a goal to keep cities cool and improve their amenity while delivering co-benefits like health improvements, flood reduction and enhanced biodiversity. Canopy targets …	2025
J	Sobolewski, RK; Jaworek-Jakubska, J	Legal protection measures for bioculturally valuable trees in Lower Silesia (Poland)	URBAN FORESTRY & URBAN GREENING	Old and remarkable trees, along with other trees of special interest, represent a unique part of our living heritage. The purpose of the research has been to map the measures taken in the Lower Silesian Voivodship to protect trees of high biocultural value and assess the effectiveness of those measures. The tree protection efforts of Lower Silesian communes from 2009 to 2023 were examined through…	2025
J	Cheng, Z; Lu, XP; Fan, YX; Cui, QJ; Hu, X; Long, CL	Traditional knowledge promotes the protection of large old trees: A case from China's richest biocultural diversity area	PEOPLE AND NATURE	Large old trees are important ecological entities in human settlements, providing cultural values and ecological services that are threatened by current and future changes in global climate, land use and disturbance regimes. Some studies suggest incorporating social and cultural significance into the conservation of large old trees. However, research on the biological and cultural conservation me…	2025
J	Xie, CP; Zou, KL; Jim, CY	Balancing tree age and other critical criteria to improve heritage tree designation and protection in China	URBAN ECOSYSTEMS	Heritage trees serve as living archives of ecological processes and cultural continuity, playing irreplaceable roles in maintaining biodiversity, regulating climate, and embodying historical memory. In China, current heritage tree protection policies rely exclusively on tree age, designating individuals over 100 years old as eligible for protection. However, this age-based framework faces signifi…	2025
J	Durlak, W; Dudkiewicz-Pietrzyk, M; Szot, P	Historic Trees, Modern Tools: Innovative Health Assessment of a Linden Avenue in an Urban Environment	SUSTAINABILITY	Within the current administrative boundaries of the city of Lublin, fragments of roadside tree avenues of various historical origins and periods of establishment have been preserved, including former tree-lined roads leading to rural and suburban residences from the 18th and 19th centuries. This avenue once led to the manor in Konstantyn & oacute;w and now serves as the main road through the camp…	2025
J	Lu, MY; Song, YH; Jin, GZ	Trait variation across different life history stages of trees and its impact on net photosynthetic rate	FRONTIERS IN PLANT SCIENCE	Introduction Exploring the variation in plant functional traits from different perspectives not only helps to reveal how plants adapt to their environment but also reflects their ecological strategies. This study investigated the differences in trait variability across different life history stages and how these differences affect the net photosynthetic rate of trees.Methods The research measured…	2025
J	Athamanakath, J; Joy, S; Varghese, A; Padmakumar, B; Kannankai, MP; Paul, J; Sylas, VP	Tree diversity, composition, and regeneration status along disturbance gradients in tropical forests of southern Western Ghats, India	COMMUNITY ECOLOGY	Disturbance can have both positive and negative effects on tree diversity of the forest ecosystem, with its nature, frequency and the intensity critically influencing the outcome. Variation in species diversity and composition in forest ecosystem is linked to anthropogenic disturbance. The present study investigated tree diversity, composition, and regeneration patterns along disturbance gradient…	2025
J	Tu, XY; Lin, BJ; Li, SY; Bi, LL	Research on Historical Habitat Assessment Based on Ancient Tree Distribution: A Case Study of Chengdu, China	LAND	Chengdu, China, is endowed with abundant ancient and famous trees as well as historical habitats, which are crucial for sustaining urban biodiversity and cultural continuity. This study focuses on the historical habitats along the Second Ring Road and develops a comprehensive evaluation system across five dimensions: ancient and famous trees, species diversity, historical habitat quality, histori…	2025
J	Ren, AT; Wang, ML; Gao, HM; Wang, XK; Zhu, Y; Tian, JY; Liu, SK; Yuan, LY; Xiong, YC	Ancient Walnut Trees in Periurban Areas Reduce Soil Microbial Network Complexity, Function, and Multifunctionality	LAND DEGRADATION & DEVELOPMENT	Although extensive studies have explored the influence of stand age on soil microbial diversity and functionality; however, knowledge of ancient trees' impacts on soil microbial communities and multifunctionality is limited. Here, we analyzed the bacterial communities, keystone species, and potential functions associated with young (< 10 years), middle-aged (about 50 years), and old (1000 years) …	2025
J	Dúhová, D; Hofmeister, J; Meigs, GW; Halda, J; Kozák, D; Ferencik, M; Gloor, R; Markuljaková, K; Pavlin, J; Pardus, I; Salerno, AR; Frankovic, L; Janda, P; Dusátko, M; Svoboda, M; Mikolás, M	Biodiversity in primary vs. managed forests: Biological legacies of old living and large dead trees drive lichen diversity	FOREST ECOSYSTEMS	Anthropogenic activities have significantly contributed to the loss and fragmentation of primary forests across the globe, which has accelerated biodiversity decline, particularly among highly specialised species dependent on unique forest structures. Nevertheless, comparative studies between primary and managed forests are scarce, despite their importance for effective monitoring and conservatio…	2025
